# Supplementary material for: Blockchain-based isotopic big data-driven tracing of global PM sources and interventions
Source: Nat Commun. 2025 Apr 25;16:3901. doi: 10.1038/s41467-025-59220-4 (PMC12022126; doi:10.1038/s41467-025-59220-4)
Supplement: Supplementary file 3 — Source Data [file 41467_2025_59220_MOESM3_ESM.xlsx]

## Sheet: Fig.1
																						Isotope Type	Latitude(S-,N+)	Longitude(W-,E+)
																						13C-EC	31.32	138.253					Isotopes	Source A1 (n)	Source isotopic value2 (Mean±SD)	Source B1 (n)	Source isotopic value2 (Mean±SD)	p-value	Statistical3	Test type
																						13C-EC	31.32	138.253					δ13C-EC	BBC3 (160)	-27.47 ± 2.69	BBC4 (46)	-15.38 ± 2.74	<0.0001	****	Mann-Whitney test
																						13C-EC	31.32	138.253					δ13C-EC	BBC3 (160)	-27.47 ± 2.69	CC (52)	-24.28 ± 1.06	<0.0001	****	Mann-Whitney test
																						13C-EC	31.32	138.253					δ13C-EC	BBC3 (160)	-27.47 ± 2.69	VE (80)	-25.26 ± 1.29	<0.0001	****	Mann-Whitney test
																						13C-EC	31.32	138.253					δ13C-EC	BBC4 (46)	-15.38 ± 2.74	CC (52)	-24.28 ± 1.06	<0.0001	****	Mann-Whitney test
																						13C-EC	31.32	138.253					δ13C-EC	BBC4 (46)	-15.38 ± 2.74	VE (80)	-25.26 ± 1.29	<0.0001	****	Mann-Whitney test
																						13C-EC	31.32	138.253					δ13C-EC	CC (52)	-24.28 ± 1.06	VE (80)	-25.26 ± 1.29	<0.0001	****	Mann-Whitney test
																						13C-EC	31.32	138.253					δ13C-OC	BBC3 (14)	-27.41 ± 0.58	BBC4 (10)	-16.63 ± 3.28	<0.0001	****	Mann-Whitney test
																						13C-EC	31.32	138.253					δ13C-OC	BBC3 (14)	-27.41 ± 0.58	CC (21)	-24.61 ± 1.59	<0.0001	****	Mann-Whitney test
																						13C-EC	31.32	138.253					δ13C-OC	BBC3 (14)	-27.41 ± 0.58	LFF (14)	-26.71 ± 1.67	<0.0001	****	Mann-Whitney test
																						13C-EC	51.1656	10.4514					δ13C-OC	BBC4 (10)	-16.63 ± 3.28	CC (21)	-24.61 ± 1.59	<0.0001	****	Mann-Whitney test
																						13C-EC	51.1656	23.8811					δ13C-OC	BBC4 (10)	-16.63 ± 3.28	LFF (14)	-26.71 ± 1.67	<0.0001	****	Mann-Whitney test
																						13C-EC	51.1656	10.4514					δ13C-OC	CC (21)	-24.61 ± 1.59	LFF (14)	-26.71 ± 1.67	<0.0001	****	Mann-Whitney test
																						13C-EC	51.1656	23.8811					δ15N-NH3	BB (22)	-11.57 ± 6.25	CC (46)	-9.39± 11.56	0.2101		Welch's t-test
																						13C-EC	51.1656	23.8811					δ15N-NH3	BB (22)	-11.57 ± 6.25	VE (104)	1.82 ± 4.59	<0.0001	****	Mann-Whitney test
																						13C-EC	51.1656	23.8811					δ15N-NH3	BB (22)	-11.57 ± 6.25	VF (141)	-22.84 ± 8.61	<0.0001	****	Mann-Whitney test
																						13C-EC	51.1656	10.4514					δ15N-NH3	BB (22)	-11.57 ± 6.25	LE (49)	-19.45±4.77	<0.0001	****	Mann-Whitney test
																						13C-EC	51.1656	23.8811					δ15N-NH3	BB (22)	-11.57 ± 6.25	WM (181)	-19.15 ± 4.60	<0.0001	****	Mann-Whitney test
																						13C-EC	51.1656	23.8811					δ15N-NH3	CC (46)	-9.39± 11.56	VE (104)	1.82 ± 4.59	<0.0001	****	Mann-Whitney test
																						13C-EC	51.1656	23.8811					δ15N-NH3	CC (46)	-9.39± 11.56	VF (141)	-22.84 ± 8.61	<0.0001	****	Mann-Whitney test
																						13C-EC	51.1656	23.8811					δ15N-NH3	CC (46)	-9.39± 11.56	LE (49)	-19.45±4.77	<0.0001	****	Mann-Whitney test
																						13C-EC	51.1656	23.8811					δ15N-NH3	CC (46)	-9.39± 11.56	WM (181)	-19.15 ± 4.60	<0.0001	****	Mann-Whitney test
																						13C-EC	51.1656	10.4514					δ15N-NH3	VE (104)	1.82 ± 4.59	VF (141)	-22.84 ± 8.61	<0.0001	****	Mann-Whitney test
																						13C-EC	51.1656	23.8811					δ15N-NH3	VE (104)	1.82 ± 4.59	LE (49)	-19.45±4.77	<0.0001	****	Mann-Whitney test
																						13C-EC	51.1656	10.4514					δ15N-NH3	VE (104)	1.82 ± 4.59	WM (181)	-19.15 ± 4.60	<0.0001	****	Mann-Whitney test
																						13C-EC	51.1656	23.8811					δ15N-NH3	VF (141)	-22.84 ± 8.61	LE (49)	-19.45±4.77	0.0018	**	Mann-Whitney test
																						13C-EC	51.1656	10.4514					δ15N-NH3	VF (141)	-22.84 ± 8.61	WM (181)	-19.15 ± 4.60	<0.0001	****	Mann-Whitney test
																						13C-EC	51.1656	23.8811					δ15N-NH3	LE (49)	-19.45±4.77	WM (181)	-19.15 ± 4.60	0.6118		Mann-Whitney test
																						13C-EC	51.1656	23.8811					δ15N-NOx	BB (116)	-1.59 ± 4.70	CC (66)	13.83 ± 6.33	<0.0001	****	Mann-Whitney test
																						13C-EC	51.1656	23.8811					δ15N-NOx	BB (116)	-1.59 ± 4.70	MicP (137)	-32.15 ± 13.29	<0.0001	****	Mann-Whitney test
																						13C-EC	51.1656	10.4514					δ15N-NOx	BB (116)	-1.59 ± 4.70	VEgasoline (124)	-7.98 ± 5.82	<0.0001	****	Mann-Whitney test
																						13C-EC	51.1656	23.8811					δ15N-NOx	BB (116)	-1.59 ± 4.70	VEdiesel (50)	-11.62 ± 8.57	<0.0001	****	Welch's t-test
																						13C-EC	51.1656	23.8811					δ15N-NOx	CC (66)	13.83 ± 6.33	MicP (137)	-32.15 ± 13.29	<0.0001	****	Mann-Whitney test
																						13C-EC	51.1656	23.8811					δ15N-NOx	CC (66)	13.83 ± 6.33	VEgasoline (124)	-7.98 ± 5.82	<0.0001	****	Mann-Whitney test
																						13C-EC	51.1656	23.8811					δ15N-NOx	CC (66)	13.83 ± 6.33	VEdiesel (50)	-11.62 ± 8.57	<0.0001	****	Mann-Whitney test
																						13C-EC	61.5272	105.318					δ15N-NOx	MicP (137)	-32.15 ± 13.29	VEgasoline (124)	-7.98 ± 5.82	<0.0001	****	Mann-Whitney test
																						13C-EC	51.1656	23.8811					δ15N-NOx	MicP (137)	-32.15 ± 13.29	VEdiesel (50)	-11.62 ± 8.57	<0.0001	****	Mann-Whitney test
																						13C-EC	61.5272	105.318					δ15N-NOx	VEgasoline (124)	-7.98 ± 5.82	VEdiesel (50)	-11.62 ± 8.57	0.00166355	**	Mann-Whitney test
																						13C-EC	51.1656	23.8811					δ34S	CC (303)	5.28 ± 9.01	NS (150)	6.87 ± 6.10	0.00851394	**	Mann-Whitney test
																						13C-EC	51.1656	10.4514					δ34S	CC (303)	5.28 ± 9.01	BB (26)	1.84 ± 5.41	0.0418908	*	Mann-Whitney test
																						13C-EC	51.1656	23.8811					δ34S	CC (303)	5.28 ± 9.01	VE (12)	5.81 ± 2.79	0.573755		Mann-Whitney test
																						13C-EC	51.1656	10.4514					δ34S	CC (303)	5.28 ± 9.01	IOC (52)	5.13 ± 8.68	0.806445		Mann-Whitney test
																						13C-EC	51.1656	23.8811					δ34S	NS (150)	6.87 ± 6.10	BB (26)	1.84 ± 5.41	0.000413135	***	Mann-Whitney test
																						13C-EC	51.1656	23.8811					δ34S	NS (150)	6.87 ± 6.10	VE (12)	5.81 ± 2.79	0.647475		Mann-Whitney test
																						13C-EC	51.1656	23.8811					δ34S	NS (150)	6.87 ± 6.10	IOC (52)	5.13 ± 8.68	0.0778527		Mann-Whitney test
																						13C-EC	51.1656	23.8811					δ34S	BB (26)	1.84 ± 5.41	VE (12)	5.81 ± 2.79	0.00521553	**	Welch's t-test
																						13C-EC	51.1656	23.8811					δ34S	BB (26)	1.84 ± 5.41	IOC (52)	5.13 ± 8.68	0.044215	*	Welch's t-test
																						13C-EC	55.1694	10.4514					δ34S	VE (12)	5.81 ± 2.79	IOC (52)	5.13 ± 8.68	0.639815		Welch's t-test
																						13C-EC	51.1656	23.8811					δ65Cu	BB (23)	-0.14 ± 0.39	VE (16)	2.44 ± 10.04	0.383651		Mann-Whitney test
																						13C-EC	51.1656	23.8811					δ65Cu	BB (23)	-0.14 ± 0.39	NS (84)	-0.34 ± 0.94	0.466481		Mann-Whitney test
																						13C-EC	51.1656	23.8811					δ65Cu	BB (23)	-0.14 ± 0.39	NEEBP (30)	0.16 ± 0.18	0.000546675	***	Mann-Whitney test
																						13C-EC	61.5272	105.318					δ65Cu	BB (23)	-0.14 ± 0.39	NEET (10)	-0.06 ± 0.33	0.551909		Unpaired Student t-test
																						13C-EC	61.5272	105.318					δ65Cu	BB (23)	-0.14 ± 0.39	NEERP (18)	0.17 ± 0.26	0.00372377	**	Unpaired Student t-test
																						13C-EC	51.1656	23.8811					δ65Cu	BB (23)	-0.14 ± 0.39	OE (29)	-0.44 ± 0.92	0.11549		Welch's t-test
																						13C-EC	34.23	108.88					δ65Cu	VE (16)	2.44 ± 10.04	NS (84)	-0.34 ± 0.94	0.550374		Mann-Whitney test
																						13C-EC	34.23	108.88					δ65Cu	VE (16)	2.44 ± 10.04	NEEBP (30)	0.16 ± 0.18	0.00240705	**	Mann-Whitney test
																						13C-EC	31.8667	117.283					δ65Cu	VE (16)	2.44 ± 10.04	NEET (10)	-0.06 ± 0.33	1		Mann-Whitney test
																						13C-EC	32.06	118.79					δ65Cu	VE (16)	2.44 ± 10.04	NEERP (18)	0.17 ± 0.26	0.00828308	**	Mann-Whitney test
																						13C-EC	32.06	118.79					δ65Cu	VE (16)	2.44 ± 10.04	OE (29)	-0.44 ± 0.92	0.0733567		Mann-Whitney test
																						13C-EC	31.86	117.27					δ65Cu	NS (84)	-0.34 ± 0.94	NEEBP (30)	0.16 ± 0.18	0.0017572	**	Mann-Whitney test
																						13C-EC	31.86	117.27					δ65Cu	NS (84)	-0.34 ± 0.94	NEET (10)	-0.06 ± 0.33	0.667682		Mann-Whitney test
																						13C-EC	30.25	120.21					δ65Cu	NS (84)	-0.34 ± 0.94	NEERP (18)	0.17 ± 0.26	0.027841	*	Mann-Whitney test
																						13C-EC	30.25	120.21					δ65Cu	NS (84)	-0.34 ± 0.94	OE (29)	-0.44 ± 0.92	0.374757		Mann-Whitney test
																						13C-EC	32.06	118.79					δ65Cu	NEEBP (30)	0.16 ± 0.18	NEET (10)	-0.06 ± 0.33	0.163971		Mann-Whitney test
																						13C-EC	32.06	118.79					δ65Cu	NEEBP (30)	0.16 ± 0.18	NEERP (18)	0.17 ± 0.26	0.83951		Mann-Whitney test
																						13C-EC	32.06	118.79					δ65Cu	NEEBP (30)	0.16 ± 0.18	OE (29)	-0.44 ± 0.92	0.0118027	*	Mann-Whitney test
																						13C-EC	32.06	118.79					δ65Cu	NEET (10)	-0.06 ± 0.33	NEERP (18)	0.17 ± 0.26	0.0753529		Unpaired Student t-test
																						13C-EC	34.76	113.65					δ65Cu	NEET (10)	-0.06 ± 0.33	OE (29)	-0.44 ± 0.92	0.0630604		Welch's t-test
																						13C-EC	34.76	113.65					δ65Cu	NEERP (18)	0.17 ± 0.26	OE (29)	-0.44 ± 0.92	0.00170168	**	Welch's t-test
																						13C-EC	32.06	118.79					207Pb/206Pb	CC (247)	0.83717 ± 0.04766	VEdiesel (18)	0.86556 ± 0.01641	<0.0001	****	Mann-Whitney test
																						13C-EC	32.06	118.79					207Pb/206Pb	CC (247)	0.83717 ± 0.04766	VEgasoline (59)	0.87556 ± 0.01666	<0.0001	****	Mann-Whitney test
																						13C-EC	31.86	117.27					207Pb/206Pb	CC (247)	0.83717 ± 0.04766	NS (143)	0.84296 ± 0.02760	0.353901		Mann-Whitney test
																						13C-EC	31.86	117.27					207Pb/206Pb	CC (247)	0.83717 ± 0.04766	NEET (13)	0.85711 ± 0.00916	0.0117892	*	Mann-Whitney test
																						13C-EC	30.25	120.21					207Pb/206Pb	CC (247)	0.83717 ± 0.04766	NEERP (18)	0.81429 ± 0.05269	0.138528		Mann-Whitney test
																						13C-EC	30.25	120.21					207Pb/206Pb	CC (247)	0.83717 ± 0.04766	NEEBP (23)	0.80810 ± 0.08220	0.0170435	*	Mann-Whitney test
																						13C-EC	32.06	118.79					207Pb/206Pb	CC (247)	0.83717 ± 0.04766	OE (61)	0.86258 ± 0.02513	<0.0001	****	Mann-Whitney test
																						13C-EC	32.06	118.79					207Pb/206Pb	CC (247)	0.83717 ± 0.04766	WI (29)	0.86770 ± 0.00343	<0.0001	****	Mann-Whitney test
																						13C-EC	32.06	118.79					207Pb/206Pb	VEdiesel (18)	0.86556 ± 0.01641	VEgasoline (59)	0.87556 ± 0.01666	0.000235535	***	Mann-Whitney test
																						13C-EC	34.76	113.65					207Pb/206Pb	VEdiesel (18)	0.86556 ± 0.01641	NS (143)	0.84296 ± 0.02760	<0.0001	****	Mann-Whitney test
																						13C-EC	34.76	113.65					207Pb/206Pb	VEdiesel (18)	0.86556 ± 0.01641	NEET (13)	0.85711 ± 0.00916	0.0887464		Mann-Whitney test
																						13C-EC	32.06	118.79					207Pb/206Pb	VEdiesel (18)	0.86556 ± 0.01641	NEERP (18)	0.81429 ± 0.05269	0.00182575	**	Mann-Whitney test
																						13C-EC	32.06	118.79					207Pb/206Pb	VEdiesel (18)	0.86556 ± 0.01641	NEEBP (23)	0.80810 ± 0.08220	<0.0001	****	Mann-Whitney test
																						13C-EC	31.86	117.27					207Pb/206Pb	VEdiesel (18)	0.86556 ± 0.01641	OE (61)	0.86258 ± 0.02513	0.18851		Mann-Whitney test
																						13C-EC	31.86	117.27					207Pb/206Pb	VEdiesel (18)	0.86556 ± 0.01641	WI (29)	0.86770 ± 0.00343	0.000256852	***	Mann-Whitney test
																						13C-EC	30.25	120.21					207Pb/206Pb	VEgasoline (59)	0.87556 ± 0.01666	NS (143)	0.84296 ± 0.02760	<0.0001	****	Mann-Whitney test
																						13C-EC	30.25	120.21					207Pb/206Pb	VEgasoline (59)	0.87556 ± 0.01666	NEET (13)	0.85711 ± 0.00916	<0.0001	****	Mann-Whitney test
																						13C-EC	32.06	118.79					207Pb/206Pb	VEgasoline (59)	0.87556 ± 0.01666	NEERP (18)	0.81429 ± 0.05269	<0.0001	****	Mann-Whitney test
																						13C-EC	32.06	118.79					207Pb/206Pb	VEgasoline (59)	0.87556 ± 0.01666	NEEBP (23)	0.80810 ± 0.08220	<0.0001	****	Mann-Whitney test
																						13C-EC	32.06	118.79					207Pb/206Pb	VEgasoline (59)	0.87556 ± 0.01666	OE (61)	0.86258 ± 0.02513	<0.0001	****	Mann-Whitney test
																						13C-EC	32.06	118.79					207Pb/206Pb	VEgasoline (59)	0.87556 ± 0.01666	WI (29)	0.86770 ± 0.00343	0.0477368	*	Mann-Whitney test
																						13C-EC	34.76	113.65					207Pb/206Pb	NS (143)	0.84296 ± 0.02760	NEET (13)	0.85711 ± 0.00916	0.00101527	**	Mann-Whitney test
																						13C-EC	34.76	113.65					207Pb/206Pb	NS (143)	0.84296 ± 0.02760	NEERP (18)	0.81429 ± 0.05269	0.188738		Mann-Whitney test
																						13C-EC	32.06	118.79					207Pb/206Pb	NS (143)	0.84296 ± 0.02760	NEEBP (23)	0.80810 ± 0.08220	0.00929013	**	Mann-Whitney test
																						13C-EC	32.06	118.79					207Pb/206Pb	NS (143)	0.84296 ± 0.02760	OE (61)	0.86258 ± 0.02513	<0.0001	****	Mann-Whitney test
																						13C-EC	31.86	117.27					207Pb/206Pb	NS (143)	0.84296 ± 0.02760	WI (29)	0.86770 ± 0.00343	<0.0001	****	Mann-Whitney test
																						13C-EC	31.86	117.27					207Pb/206Pb	NEET (13)	0.85711 ± 0.00916	NEERP (18)	0.81429 ± 0.05269	0.00326888	**	Welch's t-test
																						13C-EC	30.25	120.21					207Pb/206Pb	NEET (13)	0.85711 ± 0.00916	NEEBP (23)	0.80810 ± 0.08220	0.000291145	***	Mann-Whitney test
																						13C-EC	30.25	120.21					207Pb/206Pb	NEET (13)	0.85711 ± 0.00916	OE (61)	0.86258 ± 0.02513	0.0257369	*	Mann-Whitney test
																						13C-EC	32.06	118.79					207Pb/206Pb	NEET (13)	0.85711 ± 0.00916	WI (29)	0.86770 ± 0.00343	0.00127921	**	Welch's t-test
																						13C-EC	32.06	118.79					207Pb/206Pb	NEERP (18)	0.81429 ± 0.05269	NEEBP (23)	0.80810 ± 0.08220	0.895488		Mann-Whitney test
																						13C-EC	32.06	118.79					207Pb/206Pb	NEERP (18)	0.81429 ± 0.05269	OE (61)	0.86258 ± 0.02513	0.000325357	***	Mann-Whitney test
																						13C-EC	32.06	118.79					207Pb/206Pb	NEERP (18)	0.81429 ± 0.05269	WI (29)	0.86770 ± 0.00343	0.000484435	***	Welch's t-test
																						13C-EC	34.76	113.65					207Pb/206Pb	NEEBP (23)	0.80810 ± 0.08220	OE (61)	0.86258 ± 0.02513	<0.0001	****	Mann-Whitney test
																						13C-EC	34.76	113.65					207Pb/206Pb	NEEBP (23)	0.80810 ± 0.08220	WI (29)	0.86770 ± 0.00343	<0.0001	****	Mann-Whitney test
																						13C-EC	32.06	118.79					207Pb/206Pb	OE (61)	0.86258 ± 0.02513	WI (29)	0.86770 ± 0.00343	0.00420678	**	Mann-Whitney test
																						13C-EC	32.06	118.79					δ144Nd	CC (15)	1.09 ± 0.32	VE (18)	0.53 ± 0.77	0.00969885	**	Mann-Whitney test
																						13C-EC	31.86	117.27					δ144Nd	CC (15)	1.09 ± 0.32	NS (40)	0.94 ± 0.81	0.466854		Mann-Whitney test
																						13C-EC	31.86	117.27					δ144Nd	CC (15)	1.09 ± 0.32	NEE (22)	1.35 ± 0.24	0.0211653	*	Mann-Whitney test
																						13C-EC	30.25	120.21					δ144Nd	CC (15)	1.09 ± 0.32	WI (17)	0.84 ± 0.25	0.0855296		Mann-Whitney test
																						13C-EC	30.25	120.21					δ144Nd	VE (18)	0.53 ± 0.77	NS (40)	0.94 ± 0.81	0.00697771	**	Mann-Whitney test
																						13C-EC	32.06	118.79					δ144Nd	VE (18)	0.53 ± 0.77	NEE (22)	1.35 ± 0.24	<0.0001	****	Mann-Whitney test
																						13C-EC	32.06	118.79					δ144Nd	VE (18)	0.53 ± 0.77	WI (17)	0.84 ± 0.25	0.203427		Mann-Whitney test
																						13C-EC	32.06	118.79					δ144Nd	NS (40)	0.94 ± 0.81	NEE (22)	1.35 ± 0.24	0.112037		Mann-Whitney test
																						13C-EC	32.06	118.79					δ144Nd	NS (40)	0.94 ± 0.81	WI (17)	0.84 ± 0.25	0.0138942	*	Mann-Whitney test
																						13C-EC	34.76	113.65					δ144Nd	NEE (22)	1.35 ± 0.24	WI (17)	0.84 ± 0.25	<0.0001	****	Mann-Whitney test
																						13C-EC	34.76	113.65					δ87Sr	CC (17)	25.34 ± 14.70	VE (20)	22.82 ± 9.58	0.615045		Mann-Whitney test
																						13C-EC	34.23	108.88					δ87Sr	CC (17)	25.34 ± 14.70	NS (82)	22.60 ± 12.39	0.67629		Mann-Whitney test
																						13C-EC	34.23	108.88					δ87Sr	CC (17)	25.34 ± 14.70	NEE (29)	15.02 ± 1.14	0.00132896	**	Mann-Whitney test
																						13C-EC	31.8667	117.283					δ87Sr	CC (17)	25.34 ± 14.70	OE (12)	17.68 ± 0.49	0.807584		Mann-Whitney test
																						13C-EC	20.5106	78.96					δ87Sr	VE (20)	22.82 ± 9.58	NS (82)	22.60 ± 12.39	0.869446		Mann-Whitney test
																						13C-EC	20.5106	78.96					δ87Sr	VE (20)	22.82 ± 9.58	NEE (29)	15.02 ± 1.14	0.00453684	**	Mann-Whitney test
																						13C-EC	20.5106	78.96					δ87Sr	VE (20)	22.82 ± 9.58	OE (12)	17.68 ± 0.49	0.360286		Mann-Whitney test
																						13C-EC	20.5106	78.96					δ87Sr	NS (82)	22.60 ± 12.39	NEE (29)	15.02 ± 1.14	<0.0001	****	Mann-Whitney test
																						13C-EC	20.5106	78.96					δ87Sr	NS (82)	22.60 ± 12.39	OE (12)	17.68 ± 0.49	0.0473843	*	Mann-Whitney test
																						13C-EC	39.9	116.4					δ87Sr	NEE (29)	15.02 ± 1.14	OE (12)	17.68 ± 0.49	<0.0001	****	Mann-Whitney test
																						13C-EC	31.32	138.253					δ56Fe	BB (100)	-0.64 ± 0.76	CC (10)	0.06 ± 0.35	0.0014903	**	Mann-Whitney test
																						13C-EC	31.32	138.253					δ56Fe	BB (100)	-0.64 ± 0.76	VE (14)	0.16 ± 0.09	<0.0001	****	Mann-Whitney test
																						13C-EC	39.9	116.4					δ56Fe	BB (100)	-0.64 ± 0.76	NS (16)	0.00 ± 0.07	0.00021285	***	Mann-Whitney test
																						13C-EC	51.1656	10.4514					δ56Fe	BB (100)	-0.64 ± 0.76	Nee (21)	0.15 ± 0.22	<0.0001	****	Mann-Whitney test
																						13C-EC	51.1656	10.4514					δ56Fe	BB (100)	-0.64 ± 0.76	OE (17)	0.53 ± 0.63	<0.0001	****	Mann-Whitney test
																						13C-EC	51.1656	10.4514					δ56Fe	CC (10)	0.06 ± 0.35	VE (14)	0.16 ± 0.09	0.392305		Welch's t-test
																						13C-EC	38.0333	114.467					δ56Fe	CC (10)	0.06 ± 0.35	NS (16)	0.00 ± 0.07	0.234878		Mann-Whitney test
																						13C-EC	38.0333	114.467					δ56Fe	CC (10)	0.06 ± 0.35	NEE (21)	0.15 ± 0.22	0.611982		Mann-Whitney test
																						13C-EC	32.06	118.79					δ56Fe	CC (10)	0.06 ± 0.35	OE (17)	0.53 ± 0.63	0.0195784	*	Unpaired Student t-test
																						13C-EC	32.06	118.79					δ56Fe	VE (14)	0.16 ± 0.09	NS (16)	0.00 ± 0.07	<0.0001	****	Mann-Whitney test
																						13C-EC	32.06	118.79					δ56Fe	VE (14)	0.16 ± 0.09	NEE (21)	0.15 ± 0.22	0.231951		Mann-Whitney test
																						13C-EC	34.76	113.65					δ56Fe	VE (14)	0.16 ± 0.09	OE (17)	0.53 ± 0.63	0.0292257	*	Welch's t-test
																						13C-EC	34.76	113.65					δ56Fe	NS (16)	0.00 ± 0.07	NEE (21)	0.15 ± 0.22	0.0316813	*	Mann-Whitney test
																						13C-EC	34.27	108.9					δ56Fe	NS (16)	0.00 ± 0.07	OE (17)	0.53 ± 0.63	0.0210041	*	Mann-Whitney test
																						13C-EC	32.06	118.79					δ56Fe	NEE (21)	0.15 ± 0.22	OE (17)	0.53 ± 0.63	0.14209		Mann-Whitney test
																						13C-EC	32.06	118.79					δ66Zn	BB (77)	0.48 ± 0.25	CC (46)	0.54 ± 0.57	0.283872		Mann-Whitney test
																						13C-EC	32.06	118.79					δ66Zn	BB (77)	0.48 ± 0.25	VE (101)	-0.03 ± 0.26	<0.0001	****	Mann-Whitney test
																						13C-EC	34.76	113.65					δ66Zn	BB (77)	0.48 ± 0.25	NS (47)	0.52 ± 0.20	0.0381111	*	Mann-Whitney test
																						13C-EC	34.76	113.65					δ66Zn	BB (77)	0.48 ± 0.25	NEEBP (23)	0.04 ± 0.19	<0.0001	****	Mann-Whitney test
																						13C-EC	32.06	118.79					δ66Zn	BB (77)	0.48 ± 0.25	NEET (19)	0.28 ± 0.27	0.0321042	*	Mann-Whitney test
																						13C-EC	32.06	118.79					δ66Zn	BB (77)	0.48 ± 0.25	WI (15)	0.20 ± 0.10	<0.0001	****	Mann-Whitney test
																						13C-EC	34.76	113.65					δ66Zn	CC (46)	0.54 ± 0.57	VE (101)	-0.03 ± 0.26	<0.0001	****	Mann-Whitney test
																						13C-EC	34.76	113.65					δ66Zn	CC (46)	0.54 ± 0.57	NS (47)	0.52 ± 0.20	0.880868		Mann-Whitney test
																						13C-EC	32.06	118.79					δ66Zn	CC (46)	0.54 ± 0.57	NEEBP (23)	0.04 ± 0.19	<0.0001	****	Mann-Whitney test
																						13C-EC	32.06	118.79					δ66Zn	CC (46)	0.54 ± 0.57	NEET (19)	0.28 ± 0.27	0.0358214	*	Mann-Whitney test
																						13C-EC	32.06	118.79					δ66Zn	CC (46)	0.54 ± 0.57	WI (15)	0.20 ± 0.10	0.000332636	***	Welch's t-test
																						13C-EC	34.76	113.65					δ66Zn	VE (101)	-0.03 ± 0.26	NS (47)	0.52 ± 0.20	<0.0001	****	Mann-Whitney test
																						13C-EC	34.76	113.65					δ66Zn	VE (101)	-0.03 ± 0.26	NEEBP (23)	0.04 ± 0.19	0.00202167	**	Mann-Whitney test
																						13C-EC	34.27	108.9					δ66Zn	VE (101)	-0.03 ± 0.26	NEET (19)	0.28 ± 0.27	<0.0001	****	Mann-Whitney test
																						13C-EC	32.06	118.79					δ66Zn	VE (101)	-0.03 ± 0.26	WI (15)	0.20 ± 0.10	0.000321786	***	Mann-Whitney test
																						13C-EC	32.06	118.79					δ66Zn	NS (47)	0.52 ± 0.20	NEEBP (23)	0.04 ± 0.19	<0.0001	****	Mann-Whitney test
																						13C-EC	32.06	118.79					δ66Zn	NS (47)	0.52 ± 0.20	NEET (19)	0.28 ± 0.27	0.000286301	***	Mann-Whitney test
																						13C-EC	34.76	113.65					δ66Zn	NS (47)	0.52 ± 0.20	WI (15)	0.20 ± 0.10	<0.0001	****	Mann-Whitney test
																						13C-EC	34.76	113.65					δ66Zn	NEEBP (23)	0.04 ± 0.19	NEET (19)	0.28 ± 0.27	0.00363193	**	Mann-Whitney test
																						13C-EC	34.27	108.9					δ66Zn	NEEBP (23)	0.04 ± 0.19	WI (15)	0.20 ± 0.10	0.000558518	***	Mann-Whitney test
																						13C-EC	38.0333	114.467					δ66Zn	NEET (19)	0.28 ± 0.27	WI (15)	0.20 ± 0.10	0.106434		Mann-Whitney test
																						13C-EC	38.0333	114.467					δ66Zn	BB (77)	0.48 ± 0.25	NEERP (21)	0.25 ± 0.45	0.0758625		Mann-Whitney test
																						13C-EC	48.8564	2.35194					δ66Zn	BB (77)	0.48 ± 0.25	OE (30)	0.14 ± 0.32	<0.0001	****	Mann-Whitney test
																						13C-EC	48.8564	2.35194					δ66Zn	CC (46)	0.54 ± 0.57	NEERP (21)	0.25 ± 0.45	0.0318598	*	Unpaired Student t-test
																						13C-EC	48.8564	2.35194					δ66Zn	CC (46)	0.54 ± 0.57	OE (30)	0.14 ± 0.32	0.00082967	***	Mann-Whitney test
																						13C-EC	48.8564	2.35194					δ66Zn	VE (101)	-0.03 ± 0.26	NEERP (21)	0.25 ± 0.45	0.000553483	***	Mann-Whitney test
																						13C-EC	48.8564	2.35194					δ66Zn	VE (101)	-0.03 ± 0.26	OE (30)	0.14 ± 0.32	0.0274252	*	Mann-Whitney test
																						13C-EC	48.8564	2.35194					δ66Zn	NS (47)	0.52 ± 0.20	NEERP (21)	0.25 ± 0.45	0.0347345	*	Mann-Whitney test
																						13C-EC	48.8564	2.35194					δ66Zn	NS (47)	0.52 ± 0.20	OE (30)	0.14 ± 0.32	<0.0001	****	Mann-Whitney test
																						13C-EC	48.8564	2.35194					δ66Zn	NEEBP (23)	0.04 ± 0.19	NEERP (21)	0.25 ± 0.45	0.0144621	*	Mann-Whitney test
																						13C-EC	31.32	138.253					δ66Zn	NEEBP (23)	0.04 ± 0.19	OE (30)	0.14 ± 0.32	0.129245		Mann-Whitney test
																						13C-EC	31.32	138.253					δ66Zn	NEET (19)	0.28 ± 0.27	NEERP (21)	0.25 ± 0.45	0.913685		Mann-Whitney test
																						13C-EC	39.9	116.4					δ66Zn	NEET (19)	0.28 ± 0.27	OE (30)	0.14 ± 0.32	0.0942209		Mann-Whitney test
																						13C-EC	38.2856	109.734					δ66Zn	WI (15)	0.20 ± 0.10	NEERP (21)	0.25 ± 0.45	0.594518		Welch's t-test
																						13C-EC	37.3369	111.179					δ66Zn	WI (15)	0.20 ± 0.10	OE (30)	0.14 ± 0.32	0.64726		Mann-Whitney test
																						13C-EC	36.3246	114.375					δ66Zn	NEERP (21)	0.25 ± 0.45	OE (30)	0.14 ± 0.32	0.310288		Mann-Whitney test
																						13C-EC	36.1954	113.117					δ30Si	BB (10)	-0.46 ± 0.34	CC (11)	-2.43 ± 0.69	<0.0001	****	Welch's t-test
																						13C-EC	40.8167	111.765					δ30Si	BB (10)	-0.46 ± 0.34	VE (3)	0.96 ± 0.22	0.000337447	***	Unpaired Student t-test
																						13C-EC	40.0761	113.3					δ30Si	BB (10)	-0.46 ± 0.34	NS (39)	-0.28 ± 0.24	0.1332		Unpaired Student t-test
																						13C-EC	34.2	117.286					δ30Si	BB (10)	-0.46 ± 0.34	OE (8)	-1.38 ± 0.43	0.000246589	***	Unpaired Student t-test
																						13C-EC	51.1656	10.4514					δ30Si	CC (11)	-2.43 ± 0.69	VE (3)	0.96 ± 0.22	<0.0001	****	Unpaired Student t-test
																						13C-EC	61.5272	105.318					δ30Si	CC (11)	-2.43 ± 0.69	NS (39)	-0.28 ± 0.24	<0.0001	****	Welch's t-test
																						13C-EC	51.1656	10.4514					δ30Si	CC (11)	-2.43 ± 0.69	OE (8)	-1.38 ± 0.43	0.000767103	***	Unpaired Student t-test
																						13C-EC	61.5272	105.318					δ30Si	VE (3)	0.96 ± 0.22	NS (39)	-0.28 ± 0.24	0.00652775	**	Unpaired Student t-test
																						13C-EC	51.1656	10.4514					δ30Si	VE (3)	0.96 ± 0.22	OE (8)	-1.38 ± 0.43	<0.0001	****	Unpaired Student t-test
																						13C-EC	61.5272	105.318					δ30Si	NS (39)	-0.28 ± 0.24	OE (8)	-1.38 ± 0.43	0.000110158	***	Welch's t-test
																						13C-EC	37.54	112.33					1. Sources types (abbreviations): Biomass Burning (BB), Biomass Burning-C3 plant (BBC3), Biomass Burning-C4 plant (BBC4), Coal Combustion (CC),
																						13C-EC	37.54	112.33					Vehicle Exhausts (VE), Vehicle Exhausts-Gasoline Vehicle (VEgasoline), Vehicle Exhausts-Diesel Vehicle (VEdiesel), Natural Soil (NS),
																						13C-EC	37.54	112.33					Ore-related Emissions (OE), Waste Materials (WM), Non-exhaust emissions (NEE), Non-exhaust emissions-Brake Pads (NEEBP),
																						13C-EC	37.54	112.33					Non-exhaust emissions-Road Paint (NEERP), Non-exhaust emissions-Tires (NEET), Waste Incinerator (WI),
																						13C-EC	37.54	112.33					Liquid Fossil Fuels (LFF), Livestock Emissions (LE), Microbial Processes (MicP), Volatilized Fertilizer (VF), Industrial Oil Combustion (IOC)
																						13C-EC	37.54	112.33					2. All results are in ‰ except for 207Pb/206Pb
																						13C-EC	34.23	108.88					3. Significance code: '****' < 0.0001, '***' < 0.001, '**' < 0.01, '*' < 0.05
																						13C-EC	34.23	108.88
																						13C-EC	38.4667	106.259
																						13C-EC	37.54	112.33
																						13C-EC	40.8167	111.767
																						13C-EC	37.54	112.33
																						13C-EC	37.54	112.33
																						13C-EC	37.54	112.33
																						13C-EC	37.54	112.33
																						13C-EC	37.54	112.33
																						13C-EC	37.54	112.33
																						13C-EC	37.54	112.33
																						13C-EC	34.23	108.88
																						13C-EC	34.23	108.88
																						13C-EC	38.4667	106.259
																						13C-EC	37.54	112.33
																						13C-EC	40.8167	111.767
																						13C-EC	37.54	112.33
																						13C-EC	48.8564	2.35194
																						13C-EC	48.8564	2.35194
																						13C-EC	48.8564	2.35194
																						13C-EC	48.8564	2.35194
																						13C-EC	48.8564	2.35194
																						13C-EC	48.8564	2.35194
																						13C-EC	48.8564	2.35194
																						13C-EC	48.8564	2.35194
																						13C-EC	48.8564	2.35194
																						13C-EC	48.8564	2.35194
																						13C-EC	48.8564	2.35194
																						13C-EC	48.8564	2.35194
																						13C-EC	48.8564	2.35194
																						13C-EC	48.8564	2.35194
																						13C-EC	48.8564	2.35194
																						13C-EC	48.8564	2.35194
																						13C-EC	48.8564	2.35194
																						13C-EC	48.8564	2.35194
																						13C-EC	48.8564	2.35194
																						13C-EC	48.8564	2.35194
																						13C-EC	48.8564	2.35194
																						13C-EC	48.8564	2.35194
																						13C-EC	48.8564	2.35194
																						13C-EC	48.8564	2.35194
																						13C-EC	48.8564	2.35194
																						13C-EC	48.8564	2.35194
																						13C-EC	48.8564	2.35194
																						13C-EC	48.8564	2.35194
																						13C-EC	48.8564	2.35194
																						13C-EC	48.8564	2.35194
																						13C-EC	48.8564	2.35194
																						13C-EC	48.8564	2.35194
																						13C-EC	48.8564	2.35194
																						13C-EC	48.8564	2.35194
																						13C-EC	48.8564	2.35194
																						13C-EC	48.8564	2.35194
																						13C-EC	48.8564	2.35194
																						13C-EC	48.8564	2.35194
																						13C-EC	48.8564	2.35194
																						13C-EC	48.8564	2.35194
																						13C-EC	48.8564	2.35194
																						13C-EC	48.8564	2.35194
																						13C-EC	48.8564	2.35194
																						13C-EC	19.4333	-99.1333
																						13C-EC	19.4333	-99.1333
																						13C-EC	19.4333	-99.1333
																						13C-EC	19.4333	-99.1333
																						13C-EC	19.4333	-99.1333
																						13C-EC	19.4333	-99.1333
																						13C-EC	19.4333	-99.1333
																						13C-EC	19.4333	-99.1333
																						13C-EC	19.4333	-99.1333
																						13C-EC	19.4333	-99.1333
																						13C-EC	40.4636	-3.74917
																						13C-EC	31.32	138.253
																						13C-EC	31.32	138.253
																						13C-EC	31.32	138.253
																						13C-EC	31.32	138.253
																						13C-EC	31.32	138.253
																						13C-EC	31.32	138.253
																						13C-EC	31.32	138.253
																						13C-EC	39.3833	140.05
																						13C-EC	39.3833	140.05
																						13C-EC	39.9	116.4
																						13C-EC	39.9	116.4
																						13C-EC	39.9	116.4
																						13C-EC	39.9	116.4
																						13C-EC	39.9	116.4
																						13C-EC	32.5	118.817
																						13C-EC	21.525	-77.78
																						13C-EC	21.525	-77.78
																						13C-EC	21.525	-77.78
																						13C-EC	37.54	112.33
																						13C-EC	37.54	112.33
																						13C-EC	37.54	112.33
																						13C-EC	37.54	112.33
																						13C-EC	-23.5607	-46.731
																						13C-EC	19.3188	-99.1847
																						13C-EC	-22.8666	-43.2167
																						13C-EC	30.619	-96.3362
																						13C-EC	29.9045	-95.9534
																						13C-EC	30.2074	-98.768
																						13C-EC	32.7725	-117.192
																						13C-EC	56.0177	8.52803
																						13C-EC	56.4937	10.0441
																						13C-EC	52.4478	52.4478
																						13C-EC	49.4864	8.22326
																						13C-EC	47.9541	6.74252
																						13C-EC	52.2598	4.98341
																						13C-EC	53.2108	-8.73141
																						13C-EC	56.0177	8.52803
																						13C-EC	42.9877	-93.905
																						13C-EC	43.737	-79.4799
																						13C-EC	-22.8666	-43.2167
																						13C-EC	30.619	-96.3362
																						13C-EC	29.9045	-95.9534
																						13C-EC	47.5263	-0.675864
																						13C-EC	48.8564	2.1
																						13C-EC	40.2471	-111.65
																						13C-EC	29.43	-98.49
																						13C-EC	23.55	-46.6333
																						13C-EC	-16.4	-71.5333
																						13C-OC	47.3742	8.55222
																						13C-OC	22.76	114.65
																						13C-OC	34.23	108.88
																						13C-OC	34.23	108.88
																						13C-OC	31.8667	117.283
																						13C-OC	47.3742	8.55222
																						13C-OC	38.0333	114.467
																						13C-OC	38.0333	114.467
																						13C-OC	22.76	114.65
																						13C-OC	37.54	112.33
																						13C-OC	37.54	112.33
																						13C-OC	37.54	112.33
																						13C-OC	37.54	112.33
																						13C-OC	37.54	112.33
																						13C-OC	34.23	108.88
																						13C-OC	34.23	108.88
																						13C-OC	38.4667	106.259
																						13C-OC	37.54	112.33
																						13C-OC	40.8167	111.767
																						13C-OC	37.54	112.33
																						13C-OC	40.4636	-3.74917
																						13C-OC	22.76	114.65
																						13C-OC	37.54	112.33
																						13C-OC	37.54	112.33
																						13C-OC	40.2471	-111.65
																						13C-OC	29.43	-98.4912
																						13C-OC	23.5511	-46.6333
																						13C-OC	-16.4041	-71.5333
																						13C-OC	51.1656	10.4514
																						13C-OC	61.5272	105.318
																						13C-OC	61.5272	105.318
																						13C-OC	48.8564	2.35194
																						13C-OC	51.1656	10.4514
																						13C-OC	33.4667	-112.017
																						13C-OC	32.4438	-116.987
																						13C-OC	32.25	-110.79
																						13C-OC	23.8793	-102.45
																						13C-OC	51.5	-0.183333
																						13C-OC	51.5167	-0.2
																						13C-OC	48.5667	7.75
																						13C-OC	51.5	-0.116667
																						13C-OC	49.1	6.16667
																						13C-OC	-23.5607	-46.731
																						13C-OC	19.3188	-99.1847
																						13C-OC	-22.8666	-43.2167
																						13C-OC	30.619	-96.3362
																						13C-OC	29.9045	-95.9534
																						13C-OC	30.2074	-98.768
																						13C-OC	32.7725	-117.192
																						13C-OC	42.9877	-93.905
																						13C-OC	43.737	-79.4799
																						13C-OC	-22.8666	-43.2167
																						13C-OC	30.619	-96.3362
																						13C-OC	29.9045	-95.9534
																						13C-OC	47.5263	-0.675864
																						13C-OC	48.8564	2.1
																						13C-other	32.6	130.798
																						13C-other	32.6	130.798
																						13C-other	32.6	130.798
																						13C-other	32.6	130.798
																						13C-other	32.6	130.798
																						13C-other	32.6	130.798
																						13C-other	32.6	130.798
																						13C-other	32.6	130.798
																						13C-other	32.6	130.798
																						13C-other	32.6	130.798
																						13C-other	32.6	130.798
																						13C-other	32.6	130.798
																						13C-other	32.6	130.798
																						13C-other	32.6	130.798
																						13C-other	32.6	130.798
																						13C-other	38.2856	109.734
																						13C-other	37.3369	111.179
																						13C-other	36.3246	114.375
																						13C-other	36.1954	113.117
																						13C-other	38.2856	109.734
																						13C-other	37.3369	111.179
																						13C-other	36.3246	114.375
																						13C-other	36.1954	113.117
																						13C-other	51.1656	10.4514
																						13C-other	51.1656	23.8811
																						13C-other	51.1656	10.4514
																						13C-other	51.1656	23.8811
																						13C-other	51.1656	23.8811
																						13C-other	51.1656	23.8811
																						13C-other	51.1656	10.4514
																						13C-other	51.1656	23.8811
																						13C-other	51.1656	23.8811
																						13C-other	51.1656	23.8811
																						13C-other	51.1656	23.8811
																						13C-other	51.1656	23.8811
																						13C-other	61.5272	105.318
																						13C-other	61.5272	105.318
																						13C-other	51.1656	23.8811
																						13C-other	51.1656	10.4514
																						13C-other	51.9208	19.1447
																						13C-other	51.9208	19.1447
																						13C-other	51.9208	19.1447
																						13C-other	51.9208	19.1447
																						13C-other	51.9208	19.1447
																						13C-other	51.9208	19.1447
																						13C-other	51.9208	19.1447
																						13C-other	51.9208	19.1447
																						13C-other	51.9208	19.1447
																						13C-other	51.9208	19.1447
																						13C-other	51.9208	19.1447
																						13C-other	51.9208	19.1447
																						13C-other	51.9208	19.1447
																						13C-other	51.9208	19.1447
																						13C-other	51.9208	19.1447
																						13C-other	51.9208	19.1447
																						13C-other	51.9208	19.1447
																						13C-other	51.9208	19.1447
																						13C-other	39.9	116.4
																						13C-other	39.9	116.4
																						13C-other	39.9	116.4
																						13C-other	39.9	116.4
																						13C-other	39.9	116.4
																						13C-other	39.9	116.4
																						13C-other	39.9	116.4
																						13C-other	39.9	116.4
																						13C-other	39.9	116.4
																						13C-other	39.9	116.4
																						13C-other	39.9	116.4
																						13C-other	39.9	116.4
																						13C-other	39.9	116.4
																						13C-other	39.9	116.4
																						13C-other	39.9	116.4
																						13C-other	39.9	116.4
																						13C-other	39.9	116.4
																						13C-other	39.9	116.4
																						13C-other	39.9	116.4
																						13C-other	39.9	116.4
																						13C-other	39.9	116.4
																						13C-other	39.9	116.4
																						13C-other	39.9	116.4
																						13C-other	39.9	116.4
																						13C-other	39.9	116.4
																						13C-other	39.9	116.4
																						13C-other	39.9	116.4
																						13C-other	39.9	116.4
																						13C-other	39.9	116.4
																						13C-other	39.9	116.4
																						13C-other	39.9	116.4
																						13C-other	39.9	116.4
																						13C-other	51.1656	10.4514
																						13C-other	61.5272	105.318
																						13C-other	51.9208	19.1447
																						13C-other	51.9208	19.1447
																						13C-other	51.9208	19.1447
																						13C-other	51.9208	19.1447
																						13C-other	51.9208	19.1447
																						13C-other	51.9208	19.1447
																						13C-other	51.9208	19.1447
																						13C-other	32.7762	116.775
																						13C-other	32.7762	116.775
																						13C-other	32.7762	116.775
																						13C-other	32.7762	116.775
																						13C-other	32.7762	116.775
																						13C-other	32.7762	116.775
																						13C-other	32.7762	116.775
																						13C-other	32.7762	116.775
																						13C-other	32.7762	116.775
																						13C-other	32.7762	116.775
																						13C-other	32.7762	116.775
																						13C-other	32.7762	116.775
																						13C-other	47.3742	8.55222
																						13C-other	47.3742	8.55222
																						13C-other	39.9	116.4
																						13C-other	39.9	116.4
																						13C-other	39.9	116.4
																						13C-other	37.54	112.33
																						13C-other	39.9	116.4
																						13C-other	39.9	116.4
																						13C-other	37.54	112.33
																						13C-other	32.7762	116.775
																						13C-other	32.7762	116.775
																						13C-other	32.7762	116.775
																						13C-other	32.7762	116.775
																						13C-other	32.7762	116.775
																						13C-other	32.7762	116.775
																						13C-other	39.9	116.4
																						13C-other	39.9	116.4
																						13C-other	37.54	112.33
																						13C-other	37.54	112.33
																						13C-other	37.54	112.33
																						13C-other	39.9	116.4
																						13C-other	39.9	116.4
																						13C-other	39.9	116.4
																						13C-other	39.9	116.4
																						13C-other	32.7762	116.775
																						13C-other	32.7762	116.775
																						13C-other	32.7762	116.775
																						13C-other	32.7762	116.775
																						13C-other	32.7762	116.775
																						13C-other	32.7762	116.775
																						13C-other	36.2047	138.25
																						13C-other	36.2047	138.25
																						13C-other	36.2047	138.25
																						13C-other	36.2047	138.25
																						13C-other	36.2047	138.25
																						13C-other	36.2047	138.25
																						13C-other	36.2047	138.25
																						13C-other	36.2047	138.25
																						13C-other	36.2047	138.25
																						13C-other	36.2047	138.25
																						13C-other	36.2047	138.25
																						13C-other	36.2047	138.25
																						13C-other	36.2047	138.25
																						13C-other	36.2047	138.25
																						13C-other	36.2047	138.25
																						13C-other	36.2047	138.25
																						13C-other	32.7762	116.775
																						13C-other	32.7762	116.775
																						13C-other	32.7762	116.775
																						13C-other	32.7762	116.775
																						13C-other	32.7762	116.775
																						13C-other	32.7762	116.775
																						13C-other	36.2047	138.25
																						13C-other	36.2047	138.25
																						13C-other	36.2047	138.25
																						13C-other	36.2047	138.25
																						13C-other	36.2047	138.25
																						13C-other	36.2047	138.25
																						13C-other	36.2047	138.25
																						13C-other	36.2047	138.25
																						13C-other	36.2047	138.25
																						13C-other	36.2047	138.25
																						13C-other	36.2047	138.25
																						13C-other	36.2047	138.25
																						13C-other	36.2047	138.25
																						13C-other	36.2047	138.25
																						13C-other	36.2047	138.25
																						13C-other	36.2047	138.25
																						13C-other	36.2047	138.25
																						13C-other	36.2047	138.25
																						13C-other	36.2047	138.25
																						13C-other	36.2047	138.25
																						13C-other	36.2047	138.25
																						13C-other	36.2047	138.25
																						13C-other	36.2047	138.25
																						13C-other	36.2047	138.25
																						13C-other	36.2047	138.25
																						13C-other	36.2047	138.25
																						13C-other	36.2047	138.25
																						13C-other	36.2047	138.25
																						13C-other	37.54	112.33
																						13C-other	32.7762	116.775
																						13C-other	32.7762	116.775
																						13C-other	32.7762	116.775
																						13C-other	32.7762	116.775
																						13C-other	32.7762	116.775
																						13C-other	32.7762	116.775
																						13C-other	36.2047	138.25
																						13C-other	36.2047	138.25
																						13C-other	36.2047	138.25
																						13C-other	36.2047	138.25
																						13C-other	36.2047	138.25
																						13C-other	36.2047	138.25
																						13C-other	36.2047	138.25
																						13C-other	36.2047	138.25
																						13C-other	36.2047	138.25
																						13C-other	38.4711	106.259
																						13C-other	38.4711	106.259
																						13C-other	36.2047	138.253
																						13C-other	38.4711	106.259
																						13C-other	38.4711	106.259
																						13C-other	38.4711	106.259
																						13C-other	38.4711	106.259
																						13C-other	36.2047	138.253
																						13C-other	38.4711	106.259
																						13C-other	38.4711	106.259
																						13C-other	36.2047	138.253
																						13C-other	38.4711	106.259
																						13C-other	38.4711	106.259
																						13C-other	36.2047	138.253
																						13C-other	38.4711	106.259
																						13C-other	36.2047	138.253
																						13C-other	38.4711	106.259
																						13C-other	36.2047	138.253
																						13C-other	38.4711	106.259
																						13C-other	36.2047	138.253
																						13C-other	38.4711	106.259
																						13C-other	36.2047	138.253
																						13C-other	38.4711	106.259
																						13C-other	36.2047	138.253
																						13C-other	38.4711	106.259
																						13C-other	36.2047	138.253
																						13C-other	38.4711	106.259
																						13C-other	38.4711	106.259
																						13C-other	36.2047	138.253
																						13C-other	38.4711	106.259
																						13C-other	36.2047	138.253
																						13C-other	39.9	116.4
																						13C-other	39.9	116.4
																						13C-other	39.9	116.4
																						13C-other	39.9	116.4
																						13C-other	32.7762	116.775
																						13C-other	32.7762	116.775
																						13C-other	32.7762	116.775
																						13C-other	32.7762	116.775
																						13C-other	32.7762	116.775
																						13C-other	32.7762	116.775
																						13C-other	39.9	116.4
																						13C-other	39.9	116.4
																						13C-other	39.9	116.4
																						13C-other	39.9	116.4
																						13C-other	39.9	116.4
																						13C-other	36.2047	138.25
																						13C-other	36.2047	138.25
																						13C-other	36.2047	138.25
																						13C-other	36.2047	138.25
																						13C-other	39.9	116.4
																						13C-other	39.9	116.4
																						13C-other	32.7762	116.775
																						13C-other	32.7762	116.775
																						13C-other	32.7762	116.775
																						13C-other	32.7762	116.775
																						13C-other	32.7762	116.775
																						13C-other	32.7762	116.775
																						13C-other	39.9	116.4
																						13C-other	39.9	116.4
																						13C-other	36.2047	138.25
																						13C-other	36.2047	138.25
																						13C-other	36.2047	138.25
																						13C-other	36.2047	138.25
																						13C-other	36.2047	138.25
																						13C-other	36.2047	138.25
																						13C-other	36.2047	138.25
																						13C-other	36.2047	138.25
																						13C-other	36.2047	138.25
																						13C-other	36.2047	138.25
																						13C-other	39.9	116.4
																						13C-other	39.9	116.4
																						13C-other	39.9	116.4
																						13C-other	39.9	116.4
																						13C-other	39.9	116.4
																						13C-other	47.3742	8.55222
																						13C-other	47.3742	8.55222
																						13C-other	33.5528	-86.82
																						13C-other	33.5528	-86.82
																						13C-other	33.5528	-86.82
																						13C-other	34.5744	18.0433
																						13C-other	34.5744	18.0433
																						13C-other	34.5744	18.0433
																						13C-other	34.5744	18.0433
																						13C-other	34.5744	18.0433
																						13C-other	34.5744	18.0433
																						13C-other	34.5744	18.0433
																						13C-other	34.5744	18.0433
																						13C-other	34.5744	18.0433
																						13C-other	34.5744	18.0433
																						13C-other	34.5744	18.0433
																						13C-other	34.5744	18.0433
																						13C-other	34.5744	18.0433
																						13C-other	34.5744	18.0433
																						13C-other	34.5744	18.0433
																						13C-other	34.5744	18.0433
																						13C-other	34.5744	18.0433
																						13C-other	34.5744	18.0433
																						13C-other	34.5744	18.0433
																						13C-other	34.5744	18.0433
																						13C-other	34.5744	18.0433
																						13C-other	34.5744	18.0433
																						13C-other	34.5744	18.0433
																						13C-other	34.5744	18.0433
																						13C-other	37.54	112.33
																						13C-other	37.54	112.33
																						13C-other	37.54	112.33
																						13C-other	37.54	112.33
																						13C-other	37.54	112.33
																						13C-other	37.54	112.33
																						13C-other	37.54	112.33
																						13C-other	37.54	112.33
																						13C-other	37.54	112.33
																						13C-other	37.54	112.33
																						13C-other	37.54	112.33
																						13C-other	37.54	112.33
																						13C-other	37.54	112.33
																						13C-other	37.54	112.33
																						13C-other	34.5744	18.0433
																						13C-other	34.5744	18.0433
																						13C-other	34.5744	18.0433
																						13C-other	34.5744	18.0433
																						13C-other	34.5744	18.0433
																						13C-other	34.5744	18.0433
																						13C-other	34.5744	18.0433
																						13C-other	34.5744	18.0433
																						13C-other	34.5744	18.0433
																						13C-other	34.5744	18.0433
																						13C-other	34.5744	18.0433
																						13C-other	34.5744	18.0433
																						13C-other	34.5744	18.0433
																						13C-other	34.5744	18.0433
																						13C-other	34.5744	18.0433
																						13C-other	34.5744	18.0433
																						13C-other	34.5744	18.0433
																						13C-other	34.5744	18.0433
																						13C-other	34.5744	18.0433
																						13C-other	34.5744	18.0433
																						13C-other	34.5744	18.0433
																						13C-other	34.5744	18.0433
																						13C-other	34.5744	18.0433
																						13C-other	34.5744	18.0433
																						13C-other	34.5744	18.0433
																						13C-other	34.5744	18.0433
																						13C-other	34.5744	18.0433
																						13C-other	34.5744	18.0433
																						13C-other	34.5744	18.0433
																						13C-other	34.5744	18.0433
																						13C-other	34.5744	18.0433
																						13C-other	34.5744	18.0433
																						13C-other	34.5744	18.0433
																						13C-other	34.5744	18.0433
																						13C-other	34.5744	18.0433
																						13C-other	34.5744	18.0433
																						13C-other	34.5744	18.0433
																						13C-other	37.54	112.33
																						13C-other	37.54	112.33
																						13C-other	37.54	112.33
																						13C-other	34.5744	18.0433
																						13C-other	34.5744	18.0433
																						13C-other	34.5744	18.0433
																						13C-other	34.5744	18.0433
																						13C-other	34.5744	18.0433
																						13C-other	34.5744	18.0433
																						13C-other	34.5744	18.0433
																						13C-other	34.5744	18.0433
																						13C-other	34.5744	18.0433
																						13C-other	34.5744	18.0433
																						13C-other	34.5744	18.0433
																						13C-other	34.5744	18.0433
																						13C-other	37.54	112.33
																						13C-other	34.5744	18.0433
																						13C-other	34.5744	18.0433
																						13C-other	34.5744	18.0433
																						13C-other	34.5744	18.0433
																						13C-other	34.5744	18.0433
																						13C-other	34.5744	18.0433
																						13C-other	34.5744	18.0433
																						13C-other	34.5744	18.0433
																						13C-other	34.5744	18.0433
																						13C-other	34.5744	18.0433
																						13C-other	34.5744	18.0433
																						13C-other	34.5744	18.0433
																						13C-other	34.5744	18.0433
																						13C-other	37.54	112.33
																						13C-other	37.54	112.33
																						13C-other	37.54	112.33
																						13C-other	34.5744	18.0433
																						13C-other	34.5744	18.0433
																						13C-other	34.5744	18.0433
																						13C-other	34.5744	18.0433
																						13C-other	34.5744	18.0433
																						13C-other	34.5744	18.0433
																						13C-other	34.5744	18.0433
																						13C-other	34.5744	18.0433
																						13C-other	34.5744	18.0433
																						13C-other	34.5744	18.0433
																						13C-other	34.5744	18.0433
																						13C-other	34.5744	18.0433
																						13C-other	34.5744	18.0433
																						13C-other	34.5744	18.0433
																						13C-other	37.54	112.33
																						13C-other	37.54	112.33
																						13C-other	37.54	112.33
																						13C-other	37.54	112.33
																						13C-other	37.54	112.33
																						13C-other	37.54	112.33
																						13C-other	39.9	116.4
																						13C-other	39.9	116.4
																						13C-other	37.54	112.33
																						13C-other	32.7762	116.775
																						13C-other	32.7762	116.775
																						13C-other	32.7762	116.775
																						13C-other	32.7762	116.775
																						13C-other	32.7762	116.775
																						13C-other	32.7762	116.775
																						13C-other	39.9	116.4
																						13C-other	39.9	116.4
																						13C-other	39.9	116.4
																						13C-other	39.9	116.4
																						13C-other	37.54	112.33
																						13C-other	32.7762	116.775
																						13C-other	32.7762	116.775
																						13C-other	32.7762	116.775
																						13C-other	32.7762	116.775
																						13C-other	32.7762	116.775
																						13C-other	32.7762	116.775
																						14C	39.7422	-104.99
																						14C	39.7422	-104.99
																						14C	39.7422	-104.99
																						14C	39.7422	-104.99
																						14C	39.7422	-104.99
																						14C	39.7422	-104.99
																						14C	39.7422	-104.99
																						14C	39.7422	-104.99
																						14C	39.7422	-104.99
																						14C	39.7422	-104.99
																						14C	39.7422	-104.99
																						14C	39.7422	-104.99
																						14C	39.7422	-104.99
																						14C	39.7422	-104.99
																						14C	39.7422	-104.99
																						14C	39.7422	-104.99
																						14C	29.9014	-95.4
																						14C	29.9014	-95.4
																						14C	42.3317	-83.0008
																						14C	39.7422	-104.99
																						14C	39.7422	-104.99
																						14C	39.7422	-104.99
																						14C	34.0522	-118.244
																						14C	34.0522	-118.244
																						14C	34.0522	-118.244
																						14C	34.0522	-118.244
																						14C	34.0522	-118.244
																						14C	34.0522	-118.244
																						14C	34.0522	-118.244
																						14C	34.0522	-118.244
																						14C	34.0522	-118.244
																						14C	34.0522	-118.244
																						14C	34.0522	-118.244
																						14C	34.0522	-118.244
																						14C	34.0522	-118.244
																						14C	34.0522	-118.244
																						14C	34.0522	-118.244
																						14C	31.316	121.42
																						14C	31.316	121.42
																						14C	31.316	121.42
																						14C	31.316	121.42
																						14C	31.316	121.42
																						14C	31.316	121.42
																						14C	31.316	121.42
																						14C	31.316	121.42
																						14C	31.316	121.42
																						14C	31.316	121.42
																						14C	31.316	121.42
																						14C	31.316	121.42
																						14C	33.5528	-86.82
																						14C	33.5528	-86.82
																						14C	33.5528	-86.82
																						15N-NH3	39.2	140.4
																						15N-NH3	39.2	140.4
																						15N-NH3	39.2	140.4
																						15N-NH3	39.2	140.4
																						15N-NH3	39.2	140.4
																						15N-NH3	39.2	140.4
																						15N-NH3	39.2	140.4
																						15N-NH3	39.2	140.4
																						15N-NH3	39.2	140.4
																						15N-NH3	36.31	120.32
																						15N-NH3	36.31	120.32
																						15N-NH3	36.31	120.32
																						15N-NH3	36.31	120.32
																						15N-NH3	36.31	120.32
																						15N-NH3	36.31	120.32
																						15N-NH3	36.31	120.32
																						15N-NH3	36.31	120.32
																						15N-NH3	36.31	120.32
																						15N-NH3	36.31	120.32
																						15N-NH3	36.31	120.32
																						15N-NH3	36.31	120.32
																						15N-NH3	36.31	120.32
																						15N-NH3	36.31	120.32
																						15N-NH3	36.31	120.32
																						15N-NH3	36.31	120.32
																						15N-NH3	36.31	120.32
																						15N-NH3	36.31	120.32
																						15N-NH3	36.31	120.32
																						15N-NH3	36.31	120.32
																						15N-NH3	36.31	120.32
																						15N-NH3	36.31	120.32
																						15N-NH3	28.7	115.9
																						15N-NH3	50.933	6.333
																						15N-NH3	50.933	6.333
																						15N-NH3	36.31	120.32
																						15N-NH3	36.31	120.32
																						15N-NH3	36.31	120.32
																						15N-NH3	36.31	120.32
																						15N-NH3	36.31	120.32
																						15N-NH3	36.31	120.32
																						15N-NH3	36.31	120.32
																						15N-NH3	36.31	120.32
																						15N-NH3	36.31	120.32
																						15N-NH3	36.31	120.32
																						15N-NH3	36.31	120.32
																						15N-NH3	36.31	120.32
																						15N-NH3	36.31	120.32
																						15N-NH3	36.31	120.32
																						15N-NH3	36.31	120.32
																						15N-NH3	36.31	120.32
																						15N-NH3	36.31	120.32
																						15N-NH3	36.31	120.32
																						15N-NH3	36.31	120.32
																						15N-NH3	36.31	120.32
																						15N-NH3	36.31	120.32
																						15N-NH3	36.31	120.32
																						15N-NH3	36.31	120.32
																						15N-NH3	36.31	120.32
																						15N-NH3	36.31	120.32
																						15N-NH3	36.31	120.32
																						15N-NH3	36.31	120.32
																						15N-NH3	36.31	120.32
																						15N-NH3	36.31	120.32
																						15N-NH3	36.31	120.32
																						15N-NH3	36.31	120.32
																						15N-NH3	36.31	120.32
																						15N-NH3	36.31	120.32
																						15N-NH3	36.31	120.32
																						15N-NH3	36.31	120.32
																						15N-NH3	36.31	120.32
																						15N-NH3	36.31	120.32
																						15N-NH3	36.31	120.32
																						15N-NH3	36.31	120.32
																						15N-NH3	36.31	120.32
																						15N-NH3	36.31	120.32
																						15N-NH3	36.31	120.32
																						15N-NH3	36.31	120.32
																						15N-NH3	36.31	120.32
																						15N-NH3	36.31	120.32
																						15N-NH3	36.31	120.32
																						15N-NH3	50.933	6.333
																						15N-NH3	50.9167	6.35
																						15N-NH3	50.9167	6.35
																						15N-NH3	50.9167	6.35
																						15N-NH3	36.26	120.58
																						15N-NH3	36.26	120.58
																						15N-NH3	36.26	120.58
																						15N-NH3	36.26	120.58
																						15N-NH3	36.26	120.58
																						15N-NH3	36.26	120.58
																						15N-NH3	36.26	120.58
																						15N-NH3	36.26	120.58
																						15N-NH3	36.26	120.58
																						15N-NH3	36.26	120.58
																						15N-NH3	36.26	120.58
																						15N-NH3	36.26	120.58
																						15N-NH3	36.26	120.58
																						15N-NH3	36.26	120.58
																						15N-NH3	36.26	120.58
																						15N-NH3	36.26	120.58
																						15N-NH3	36.26	120.58
																						15N-NH3	36.26	120.58
																						15N-NH3	36.26	120.58
																						15N-NH3	36.26	120.58
																						15N-NH3	36.26	120.58
																						15N-NH3	40.4458	-79.9272
																						15N-NH3	40.4458	-79.9272
																						15N-NH3	40.35	116.017
																						15N-NH3	40.35	116.017
																						15N-NH3	40.35	116.017
																						15N-NH3	40.35	116.017
																						15N-NH3	40.35	116.017
																						15N-NH3	40.35	116.017
																						15N-NH3	40.35	116.017
																						15N-NH3	40.35	116.017
																						15N-NH3	40.35	116.017
																						15N-NH3	40.35	116.017
																						15N-NH3	40.35	116.017
																						15N-NH3	40.35	116.017
																						15N-NH3	41.8028	123.442
																						15N-NH3	41.8028	123.442
																						15N-NH3	41.8028	123.442
																						15N-NH3	41.8028	123.442
																						15N-NH3	41.8028	123.442
																						15N-NH3	41.8028	123.442
																						15N-NH3	41.8028	123.442
																						15N-NH3	41.8028	123.442
																						15N-NH3	41.8028	123.442
																						15N-NH3	41.8028	123.442
																						15N-NH3	41.8028	123.442
																						15N-NH3	41.8028	123.442
																						15N-NH3	41.8028	123.442
																						15N-NH3	41.8028	123.442
																						15N-NH3	41.8028	123.442
																						15N-NH3	41.8028	123.442
																						15N-NH3	41.8028	123.442
																						15N-NH3	41.8028	123.442
																						15N-NH3	41.8028	123.442
																						15N-NH3	41.8028	123.442
																						15N-NH3	41.8028	123.442
																						15N-NH3	41.8028	123.442
																						15N-NH3	41.8028	123.442
																						15N-NH3	41.8028	123.442
																						15N-NH3	41.8028	123.442
																						15N-NH3	41.8028	123.442
																						15N-NH3	41.8028	123.442
																						15N-NH3	41.8028	123.442
																						15N-NH3	41.8028	123.442
																						15N-NH3	41.8028	123.442
																						15N-NH3	41.8028	123.442
																						15N-NH3	41.8028	123.442
																						15N-NH3	41.8028	123.442
																						15N-NH3	41.8028	123.442
																						15N-NH3	41.8028	123.442
																						15N-NH3	41.8028	123.442
																						15N-NH3	41.8028	123.442
																						15N-NH3	41.8028	123.442
																						15N-NH3	41.8028	123.442
																						15N-NH3	41.8028	123.442
																						15N-NH3	41.8028	123.442
																						15N-NH3	41.8028	123.442
																						15N-NH3	41.8294	-71.4175
																						15N-NH3	41.8294	-71.4175
																						15N-NH3	41.8294	-71.4175
																						15N-NH3	41.8294	-71.4175
																						15N-NH3	41.8294	-71.4175
																						15N-NH3	41.8294	-71.4175
																						15N-NH3	41.8294	-71.4175
																						15N-NH3	41.8294	-71.4175
																						15N-NH3	41.8294	-71.4175
																						15N-NH3	41.8294	-71.4175
																						15N-NH3	41.8294	-71.4175
																						15N-NH3	41.8294	-71.4175
																						15N-NH3	41.8294	-71.4175
																						15N-NH3	41.8294	-71.4175
																						15N-NH3	41.8294	-71.4175
																						15N-NH3	41.8294	-71.4175
																						15N-NH3	41.8294	-71.4175
																						15N-NH3	41.8294	-71.4175
																						15N-NH3	41.8294	-71.4175
																						15N-NH3	41.8294	-71.4175
																						15N-NH3	41.8294	-71.4175
																						15N-NH3	41.8294	-71.4175
																						15N-NH3	41.8294	-71.4175
																						15N-NH3	41.8294	-71.4175
																						15N-NH3	41.8294	-71.4175
																						15N-NH3	41.8294	-71.4175
																						15N-NH3	41.8294	-71.4175
																						15N-NH3	41.8294	-71.4175
																						15N-NH3	41.8294	-71.4175
																						15N-NH3	41.8294	-71.4175
																						15N-NH3	41.8294	-71.4175
																						15N-NH3	41.8294	-71.4175
																						15N-NH3	41.8294	-71.4175
																						15N-NH3	41.8294	-71.4175
																						15N-NH3	41.8294	-71.4175
																						15N-NH3	41.8294	-71.4175
																						15N-NH3	41.8294	-71.4175
																						15N-NH3	41.8294	-71.4175
																						15N-NH3	41.8294	-71.4175
																						15N-NH3	41.8294	-71.4175
																						15N-NH3	41.8294	-71.4175
																						15N-NH3	41.8294	-71.4175
																						15N-NH3	41.8294	-71.4175
																						15N-NH3	41.8294	-71.4175
																						15N-NH3	41.8294	-71.4175
																						15N-NH3	41.8294	-71.4175
																						15N-NH3	41.8294	-71.4175
																						15N-NH3	41.8294	-71.4175
																						15N-NH3	41.8294	-71.4175
																						15N-NH3	41.8294	-71.4175
																						15N-NH3	41.8294	-71.4175
																						15N-NH3	41.8294	-71.4175
																						15N-NH3	41.8294	-71.4175
																						15N-NH3	41.8294	-71.4175
																						15N-NH3	41.8044	123.448
																						15N-NH3	41.8044	123.448
																						15N-NH3	41.8044	123.448
																						15N-NH3	41.8044	123.448
																						15N-NH3	41.8044	123.448
																						15N-NH3	41.8044	123.448
																						15N-NH3	41.8044	123.448
																						15N-NH3	41.8044	123.448
																						15N-NH3	41.8044	123.448
																						15N-NH3	41.8044	123.448
																						15N-NH3	41.8044	123.448
																						15N-NH3	41.8044	123.448
																						15N-NH3	41.8044	123.448
																						15N-NH3	41.8044	123.448
																						15N-NH3	41.8044	123.448
																						15N-NH3	41.8044	123.448
																						15N-NH3	41.8044	123.448
																						15N-NH3	41.8044	123.448
																						15N-NH3	41.8044	123.448
																						15N-NH3	41.8044	123.448
																						15N-NH3	41.8044	123.448
																						15N-NH3	31.28	121.51
																						15N-NH3	31.28	121.51
																						15N-NH3	31.28	121.51
																						15N-NH3	31.28	121.51
																						15N-NH3	31.28	121.51
																						15N-NH3	31.28	121.51
																						15N-NH3	31.28	121.51
																						15N-NH3	31.28	121.51
																						15N-NH3	41.4008	-78.8439
																						15N-NH3	41.4008	-78.8439
																						15N-NH3	41.4008	-78.8439
																						15N-NH3	41.4008	-78.8439
																						15N-NH3	41.4008	-78.8439
																						15N-NH3	41.4008	-78.8439
																						15N-NH3	40.1333	116.2
																						15N-NH3	40.1333	116.2
																						15N-NH3	40.1333	116.2
																						15N-NH3	40.1333	116.2
																						15N-NH3	40.1333	116.2
																						15N-NH3	40.1333	116.2
																						15N-NH3	40.1333	116.2
																						15N-NH3	40.1333	116.2
																						15N-NH3	40.1333	116.2
																						15N-NH3	40.1333	116.2
																						15N-NH3	40.1333	116.2
																						15N-NH3	40.1333	116.2
																						15N-NH3	40.1333	116.2
																						15N-NH3	40.1333	116.2
																						15N-NH3	40.1333	116.2
																						15N-NH3	40.1333	116.2
																						15N-NH3	40.1333	116.2
																						15N-NH3	31.2592	120.205
																						15N-NH3	39.0253	-76.9239
																						15N-NH3	39.0253	-76.9239
																						15N-NH3	39.0253	-76.9239
																						15N-NH3	39.0253	-76.9239
																						15N-NH3	39.0253	-76.9239
																						15N-NH3	39.0253	-76.9239
																						15N-NH3	39.0253	-76.9239
																						15N-NH3	39.0253	-76.9239
																						15N-NH3	39.0253	-76.9239
																						15N-NH3	39.0253	-76.9239
																						15N-NH3	39.0253	-76.9239
																						15N-NH3	39.0253	-76.9239
																						15N-NH3	39.0253	-76.9239
																						15N-NH3	39.0253	-76.9239
																						15N-NH3	39.0253	-76.9239
																						15N-NH3	39.0253	-76.9239
																						15N-NH3	39.0253	-76.9239
																						15N-NH3	39.0253	-76.9239
																						15N-NH3	39.0253	-76.9239
																						15N-NH3	39.0253	-76.9239
																						15N-NH3	39.0253	-76.9239
																						15N-NH3	39.0253	-76.9239
																						15N-NH3	39.0253	-76.9239
																						15N-NH3	39.0253	-76.9239
																						15N-NH3	39.0253	-76.9239
																						15N-NH3	39.0253	-76.9239
																						15N-NH3	39.0253	-76.9239
																						15N-NH3	39.0253	-76.9239
																						15N-NH3	31.5592	120.708
																						15N-NH3	31.5592	120.708
																						15N-NH3	31.5592	120.708
																						15N-NH3	31.5592	120.708
																						15N-NH3	31.5592	120.708
																						15N-NH3	31.5592	120.708
																						15N-NH3	31.5592	120.708
																						15N-NH3	31.5592	120.708
																						15N-NH3	31.5592	120.708
																						15N-NH3	31.5592	120.708
																						15N-NH3	31.5592	120.708
																						15N-NH3	31.5592	120.708
																						15N-NH3	31.5592	120.708
																						15N-NH3	31.5592	120.708
																						15N-NH3	31.5592	120.708
																						15N-NH3	31.5592	120.708
																						15N-NH3	31.5592	120.708
																						15N-NH3	31.5592	120.708
																						15N-NH3	31.5592	120.708
																						15N-NH3	31.5592	120.708
																						15N-NH3	31.5592	120.708
																						15N-NH3	31.5592	120.708
																						15N-NH3	31.5592	120.708
																						15N-NH3	36.39	120.58
																						15N-NH3	36.39	120.58
																						15N-NH3	36.39	120.58
																						15N-NH3	36.39	120.58
																						15N-NH3	36.39	120.58
																						15N-NH3	36.39	120.58
																						15N-NH3	36.39	120.58
																						15N-NH3	36.39	120.58
																						15N-NH3	36.39	120.58
																						15N-NH3	36.39	120.58
																						15N-NH3	36.39	120.58
																						15N-NH3	36.39	120.58
																						15N-NH3	36.39	120.58
																						15N-NH3	36.39	120.58
																						15N-NH3	36.39	120.58
																						15N-NH3	36.39	120.58
																						15N-NH3	36.39	120.58
																						15N-NH3	36.39	120.58
																						15N-NH3	36.39	120.58
																						15N-NH3	36.39	120.58
																						15N-NH3	36.39	120.58
																						15N-NH3	36.39	120.58
																						15N-NH3	36.39	120.58
																						15N-NH3	36.39	120.58
																						15N-NH3	36.39	120.58
																						15N-NH3	36.39	120.58
																						15N-NH3	36.39	120.58
																						15N-NH3	36.39	120.58
																						15N-NH3	36.39	120.58
																						15N-NH3	36.39	120.58
																						15N-NH3	36.39	120.58
																						15N-NH3	36.39	120.58
																						15N-NH3	36.39	120.58
																						15N-NH3	36.39	120.58
																						15N-NH3	36.39	120.58
																						15N-NH3	37.01	120.28
																						15N-NH3	37.01	120.28
																						15N-NH3	37.01	120.28
																						15N-NH3	37.01	120.28
																						15N-NH3	37.01	120.28
																						15N-NH3	37.01	120.28
																						15N-NH3	37.01	120.28
																						15N-NH3	37.01	120.28
																						15N-NH3	37.01	120.28
																						15N-NH3	37.01	120.28
																						15N-NH3	37.01	120.28
																						15N-NH3	37.01	120.28
																						15N-NH3	37.01	120.28
																						15N-NH3	37.01	120.28
																						15N-NH3	37.01	120.28
																						15N-NH3	37.01	120.28
																						15N-NH3	37.01	120.28
																						15N-NH3	37.01	120.28
																						15N-NH3	37.01	120.28
																						15N-NH3	37.01	120.28
																						15N-NH3	37.01	120.28
																						15N-NH3	37.01	120.28
																						15N-NH3	37.01	120.28
																						15N-NH3	37.01	120.28
																						15N-NH3	37.01	120.28
																						15N-NH3	37.01	120.28
																						15N-NH3	37.01	120.28
																						15N-NH3	37.01	120.28
																						15N-NH3	37.01	120.28
																						15N-NH3	37.01	120.28
																						15N-NH3	37.01	120.28
																						15N-NH3	37.01	120.28
																						15N-NH3	37.01	120.28
																						15N-NH3	37.01	120.28
																						15N-NH3	37.01	120.28
																						15N-NH3	37.01	120.28
																						15N-NH3	37.01	120.28
																						15N-NH3	37.01	120.28
																						15N-NH3	37.01	120.28
																						15N-NH3	37.01	120.28
																						15N-NH3	37.01	120.28
																						15N-NH3	31.5592	120.708
																						15N-NH3	31.5592	120.708
																						15N-NH3	31.5592	120.708
																						15N-NH3	31.5592	120.708
																						15N-NH3	31.5592	120.708
																						15N-NH3	31.5592	120.708
																						15N-NH3	31.5592	120.708
																						15N-NH3	31.5592	120.708
																						15N-NH3	31.5592	120.708
																						15N-NH3	31.2833	121.5
																						15N-NH3	31.2833	121.5
																						15N-NH3	31.2833	121.5
																						15N-NH3	31.2833	121.5
																						15N-NH3	31.2833	121.5
																						15N-NH3	39.55	115.84
																						15N-NH3	39.55	115.84
																						15N-NH3	39.55	115.84
																						15N-NH3	39.55	115.84
																						15N-NH3	39.55	115.84
																						15N-NH3	39.55	115.84
																						15N-NH3	39.55	115.84
																						15N-NH3	39.55	115.84
																						15N-NH3	39.55	115.84
																						15N-NH3	39.55	115.84
																						15N-NH3	41	116.583
																						15N-NH3	41	116.583
																						15N-NH3	41	116.583
																						15N-NH3	41	116.583
																						15N-NH3	41	116.583
																						15N-NH3	41	116.583
																						15N-NH3	41	116.583
																						15N-NH3	41	116.583
																						15N-NH3	41	116.583
																						15N-NH3	41	116.583
																						15N-NH3	41	116.583
																						15N-NH3	41	116.583
																						15N-NH3	41	116.583
																						15N-NH3	41	116.583
																						15N-NH3	41	116.583
																						15N-NH3	41	116.583
																						15N-NH3	41	116.583
																						15N-NH3	41	116.583
																						15N-NH3	41	116.583
																						15N-NH3	41	116.583
																						15N-NH3	41	116.583
																						15N-NH3	41	116.583
																						15N-NH3	41	116.583
																						15N-NH3	41	116.583
																						15N-NH3	41	116.583
																						15N-NH3	41	116.583
																						15N-NH3	41	116.583
																						15N-NH3	41	116.583
																						15N-NH3	41	116.583
																						15N-NH3	41	116.583
																						15N-NH3	41	116.583
																						15N-NH3	41	116.583
																						15N-NH3	41	116.583
																						15N-NH3	41	116.583
																						15N-NH3	31.25	121.39
																						15N-NH3	31.25	121.39
																						15N-NH3	31.25	121.39
																						15N-NH3	31.25	121.39
																						15N-NH3	31.25	121.39
																						15N-NH3	31.25	121.39
																						15N-NH3	31.25	121.39
																						15N-NH3	50.9167	6.35
																						15N-NH3	50.9167	6.35
																						15N-NH3	50.9167	6.35
																						15N-NH3	39	-76.9167
																						15N-NH3	39	-76.9167
																						15N-NH3	40.4458	-79.9272
																						15N-NH3	40.4458	-79.9272
																						15N-NH3	39.01	-98.49
																						15N-NH3	37.95	114.72
																						15N-NH3	37.95	114.72
																						15N-NH3	37.95	114.72
																						15N-NH3	37.95	114.72
																						15N-NH3	37.95	114.72
																						15N-NH3	37.95	114.72
																						15N-NH3	37.95	114.72
																						15N-NH3	37.95	114.72
																						15N-NH3	40.05	116.217
																						15N-NH3	40.05	116.217
																						15N-NH3	40.05	116.217
																						15N-NH3	40.05	116.217
																						15N-NH3	40.05	116.217
																						15N-NH3	40.05	116.217
																						15N-NH3	40.05	116.217
																						15N-NH3	40.05	116.217
																						15N-NH3	40.05	116.217
																						15N-NH3	40.05	116.217
																						15N-NH3	40.05	116.217
																						15N-NH3	40.05	116.217
																						15N-NH3	40.05	116.217
																						15N-NH3	40.05	116.217
																						15N-NH3	40.05	116.217
																						15N-NH3	40.05	116.217
																						15N-NH3	40.05	116.217
																						15N-NH3	40.05	116.217
																						15N-NH3	40.05	116.217
																						15N-NH3	40.05	116.217
																						15N-NH3	40.05	116.217
																						15N-NH3	40.05	116.217
																						15N-NH3	40.05	116.217
																						15N-NH3	40.05	116.217
																						15N-NH3	40.05	116.217
																						15N-NH3	40.05	116.217
																						15N-NH3	40.05	116.217
																						15N-NH3	40.05	116.217
																						15N-NH3	40.05	116.217
																						15N-NH3	40.05	116.217
																						15N-NH3	40.05	116.217
																						15N-NH3	40.05	116.217
																						15N-NH3	40.05	116.217
																						15N-NH3	40.05	116.217
																						15N-NH3	40.05	116.217
																						15N-NH3	40.05	116.217
																						15N-NH3	40.05	116.217
																						15N-NH3	40.05	116.217
																						15N-NH3	40.05	116.217
																						15N-NH3	40.0833	116.25
																						15N-NH3	40.0833	116.25
																						15N-NH3	40.0833	116.25
																						15N-NH3	40.0833	116.25
																						15N-NH3	40.0833	116.25
																						15N-NH3	40.0833	116.25
																						15N-NH3	40.0833	116.25
																						15N-NH3	40.0833	116.25
																						15N-NH3	40.0833	116.25
																						15N-NH3	40.0833	116.25
																						15N-NH3	40.0833	116.25
																						15N-NH3	40.0833	116.25
																						15N-NH3	40.0833	116.25
																						15N-NH3	40.0833	116.25
																						15N-NH3	40.0833	116.25
																						15N-NH3	40.0833	116.25
																						15N-NH3	40.0833	116.25
																						15N-NH3	40.0833	116.25
																						15N-NH3	40.0833	116.25
																						15N-NH3	40.0833	116.25
																						15N-NH3	40.0833	116.25
																						15N-NH3	40.0833	116.25
																						15N-NH3	40.0833	116.25
																						15N-NH3	40.0833	116.25
																						15N-NH3	40.0833	116.25
																						15N-NH3	40.0833	116.25
																						15N-NH3	40.0833	116.25
																						15N-NH3	40.0833	116.25
																						15N-NH3	40.0833	116.25
																						15N-NH3	40.0833	116.25
																						15N-NH3	40.0833	116.25
																						15N-NH3	40.0833	116.25
																						15N-NH3	40.0833	116.25
																						15N-NH3	40.0833	116.25
																						15N-NH3	40.0833	116.25
																						15N-NH3	40.0833	116.25
																						15N-NH3	40.0833	116.25
																						15N-NH3	40.0833	116.25
																						15N-NH3	40.0833	116.25
																						15N-NH3	40.0833	116.25
																						15N-NH3	40.0833	116.25
																						15N-NH3	40.0833	116.25
																						15N-NH3	40.0833	116.25
																						15N-NH3	40.0833	116.25
																						15N-NH3	40.0833	116.25
																						15N-NH3	40.0833	116.25
																						15N-NH3	40.0833	116.25
																						15N-NH3	40.0833	116.25
																						15N-NH3	40.0833	116.25
																						15N-NH3	40.0833	116.25
																						15N-NH3	40.0833	116.25
																						15N-NH3	40.0833	116.25
																						15N-NH3	40.0833	116.25
																						15N-NH3	40.0833	116.25
																						15N-NH3	40.0833	116.25
																						15N-NH3	40.0833	116.25
																						15N-NH3	40.0833	116.25
																						15N-NH3	40.0833	116.25
																						15N-NH3	40.0833	116.25
																						15N-NH3	40.0833	116.25
																						15N-NH3	40.15	116.05
																						15N-NH3	40.15	116.05
																						15N-NH3	40.15	116.05
																						15N-NH3	40.15	116.05
																						15N-NH3	40.15	116.05
																						15N-NH3	40.15	116.05
																						15N-NH3	40.15	116.05
																						15N-NH3	40.15	116.05
																						15N-NH3	40.15	116.05
																						15N-NH3	40.15	116.05
																						15N-NH3	40.15	116.05
																						15N-NH3	40.15	116.05
																						15N-NH3	40.15	116.05
																						15N-NH3	40.15	116.05
																						15N-NH3	40.15	116.05
																						15N-NH3	40.15	116.05
																						15N-NH3	40.15	116.05
																						15N-NH3	40.15	116.05
																						15N-NH3	40.15	116.05
																						15N-NH3	40.15	116.05
																						15N-NH3	40.15	116.05
																						15N-NH3	40.15	116.05
																						15N-NH3	40.15	116.05
																						15N-NH3	40.15	116.05
																						15N-NH3	40.15	116.05
																						15N-NH3	40.15	116.05
																						15N-NH3	40.15	116.05
																						15N-NH3	40.15	116.05
																						15N-NH3	40.15	116.05
																						15N-NH3	40.15	116.05
																						15N-NH3	40.15	116.05
																						15N-NH3	40.15	116.05
																						15N-NH3	40.15	116.05
																						15N-NH3	40.15	116.05
																						15N-NH3	40.15	116.05
																						15N-NH3	40.15	116.05
																						15N-NH3	40.15	116.05
																						15N-NH3	40.15	116.05
																						15N-NH3	40.15	116.05
																						15N-NH3	40.15	116.05
																						15N-NH3	40.15	116.05
																						15N-NH3	40.15	116.05
																						15N-NH3	40.15	116.05
																						15N-NH3	40.15	116.05
																						15N-NH3	40.15	116.05
																						15N-NH3	40.15	116.05
																						15N-NH3	40.15	116.05
																						15N-NH3	40.15	116.05
																						15N-NH3	40.15	116.05
																						15N-NH3	40.15	116.05
																						15N-NH3	31.2833	121.467
																						15N-NH3	31.2833	121.467
																						15N-NH3	31.2833	121.467
																						15N-NH3	31.2833	121.467
																						15N-NH3	31.2833	121.5
																						15N-NH3	31.2833	121.5
																						15N-NH3	31.2833	121.5
																						15N-NH3	31.2833	121.5
																						15N-NH3	31.2833	121.49
																						15N-NH3	31.2833	121.49
																						15N-NH3	31.2833	121.49
																						15N-NH3	31.2833	121.49
																						15N-NH3	31.2833	121.49
																						15N-NH3	31.2833	121.49
																						15N-NH3	31.2833	121.49
																						15N-NH3	31.2833	121.49
																						15N-NH3	31.2833	121.5
																						15N-NH3	31.2833	121.5
																						15N-NH3	31.2833	121.5
																						15N-NH3	31.2833	121.5
																						15N-NH3	31.2833	121.5
																						15N-NH3	31.2833	121.5
																						15N-NH3	31.2833	121.5
																						15N-NH3	31.2833	121.5
																						15N-NH3	31.22	121.47
																						15N-NH3	31.22	121.47
																						15N-NH3	31.22	121.47
																						15N-NH3	31.22	121.47
																						15N-NH3	31.22	121.47
																						15N-NH3	31.22	121.47
																						15N-NH3	31.22	121.47
																						15N-NH3	31.22	121.47
																						15N-NH3	48.8564	2.10741
																						15N-NH3	57.8494	53.0326
																						15N-NH3	51.3137	4.35676
																						15N-NH3	44.5672	41.0434
																						15N-NH3	52.1493	5.39341
																						15N-NH3	52.0075	4.4376
																						15N-NH3	51.4615	13.6115
																						15N-NH3	49.6469	7.1076
																						15N-NH3	33.3089	-111.71
																						15N-NH3	34.2667	-112.367
																						15N-NH3	53.0416	-3.01872
																						15N-NH3	55.651	12.253
																						15N-NH3	-12.7769	-49.3932
																						15N-NH3	21.7531	-101.255
																						15N-NH3	40.2471	-111.65
																						15N-NH3	29.43	-98.4912
																						15N-NH3	23.5511	-46.6333
																						15N-NH3	-16.4041	-71.5333
																						15N-NH3	51.1656	10.4514
																						15N-NH3	61.5272	105.318
																						15N-NH3	47.13	7.58
																						15N-NH3	48.5667	7.75
																						15N-NH3	51.5	-0.116667
																						15N-NH3	50.1981	9.09885
																						15N-NH3	47.0929	2.38184
																						15N-NH3	47.6027	3.9077
																						15N-NH3	48.5667	7.75
																						15N-NH3	48.5667	7.75
																						15N-NH3	61.5272	105.318
																						15N-NH3	51.1656	23.8811
																						15N-NH3	61.5272	105.318
																						15N-NH3	51.1656	23.8811
																						15N-NH3	43.737	-79.4799
																						15N-NH3	-22.8666	-43.2167
																						15N-NH3	30.619	-96.3362
																						15N-NH3	29.9045	-95.9534
																						15N-NH3	49.1167	-6.16667
																						15N-NH3	48.5667	7.75
																						15N-NH3	45.9439	1.22189
																						15N-NH3	47.4657	-0.975378
																						15N-NH3	45.9439	1.22189
																						15N-NH3	38.9559	-90.2664
																						15N-NH3	-16.2646	-48.8294
																						15N-NH3	21.3354	-101.688
																						15N-NH3	19.627	-99.1832
																						15N-NH3	37.87	112.55
																						15N-NH3	37.87	112.55
																						15N-NH3	37.95	114.72
																						15N-NOx	34.81	117.32
																						15N-NOx	34.81	117.32
																						15N-NOx	34.81	117.32
																						15N-NOx	37.52	122.13
																						15N-NOx	37.52	122.13
																						15N-NOx	37.52	122.13
																						15N-NOx	37.52	122.13
																						15N-NOx	37.52	122.13
																						15N-NOx	34.81	117.32
																						15N-NOx	31.22	121.53
																						15N-NOx	37.52	122.13
																						15N-NOx	34.81	117.32
																						15N-NOx	34.81	117.32
																						15N-NOx	37.52	122.13
																						15N-NOx	34.81	117.32
																						15N-NOx	37.52	122.13
																						15N-NOx	34.81	117.32
																						15N-NOx	31.22	121.53
																						15N-NOx	34.81	117.32
																						15N-NOx	37.52	122.13
																						15N-NOx	31.22	121.53
																						15N-NOx	30.26	120.19
																						15N-NOx	30.26	120.19
																						15N-NOx	30.26	120.19
																						15N-NOx	30.26	120.19
																						15N-NOx	30.26	120.19
																						15N-NOx	30.26	120.19
																						15N-NOx	30.26	120.19
																						15N-NOx	30.26	120.19
																						15N-NOx	30.26	120.19
																						15N-NOx	30.26	120.19
																						15N-NOx	30.26	120.19
																						15N-NOx	30.26	120.19
																						15N-NOx	30.26	120.19
																						15N-NOx	30.26	120.19
																						15N-NOx	30.26	120.19
																						15N-NOx	30.26	120.19
																						15N-NOx	30.26	120.19
																						15N-NOx	30.26	120.19
																						15N-NOx	30.26	120.19
																						15N-NOx	30.26	120.19
																						15N-NOx	30.26	120.19
																						15N-NOx	30.26	120.19
																						15N-NOx	30.26	120.19
																						15N-NOx	30.26	120.19
																						15N-NOx	30.26	120.19
																						15N-NOx	30.26	120.19
																						15N-NOx	30.26	120.19
																						15N-NOx	30.26	120.19
																						15N-NOx	30.26	120.19
																						15N-NOx	30.26	120.19
																						15N-NOx	30.26	120.19
																						15N-NOx	30.26	120.19
																						15N-NOx	30.26	120.19
																						15N-NOx	30.26	120.19
																						15N-NOx	30.26	120.19
																						15N-NOx	30.26	120.19
																						15N-NOx	30.26	120.19
																						15N-NOx	30.26	120.19
																						15N-NOx	30.26	120.19
																						15N-NOx	30.26	120.19
																						15N-NOx	30.26	120.19
																						15N-NOx	30.26	120.19
																						15N-NOx	46.8733	-113.995
																						15N-NOx	46.8733	-113.995
																						15N-NOx	46.8733	-113.995
																						15N-NOx	46.8733	-113.995
																						15N-NOx	46.8733	-113.995
																						15N-NOx	46.8733	-113.995
																						15N-NOx	46.8733	-113.995
																						15N-NOx	46.8733	-113.995
																						15N-NOx	46.8733	-113.995
																						15N-NOx	46.8733	-113.995
																						15N-NOx	46.8733	-113.995
																						15N-NOx	46.8733	-113.995
																						15N-NOx	46.8733	-113.995
																						15N-NOx	46.8733	-113.995
																						15N-NOx	46.8733	-113.995
																						15N-NOx	46.8733	-113.995
																						15N-NOx	46.8733	-113.995
																						15N-NOx	46.8733	-113.995
																						15N-NOx	46.8733	-113.995
																						15N-NOx	46.8733	-113.995
																						15N-NOx	46.8733	-113.995
																						15N-NOx	46.8733	-113.995
																						15N-NOx	46.8733	-113.995
																						15N-NOx	46.8733	-113.995
																						15N-NOx	46.8733	-113.995
																						15N-NOx	46.8733	-113.995
																						15N-NOx	46.8733	-113.995
																						15N-NOx	46.8733	-113.995
																						15N-NOx	46.8733	-113.995
																						15N-NOx	46.8733	-113.995
																						15N-NOx	46.8733	-113.995
																						15N-NOx	46.8733	-113.995
																						15N-NOx	46.8733	-113.995
																						15N-NOx	46.8733	-113.995
																						15N-NOx	46.8733	-113.995
																						15N-NOx	46.8733	-113.995
																						15N-NOx	46.8733	-113.995
																						15N-NOx	46.8733	-113.995
																						15N-NOx	46.8733	-113.995
																						15N-NOx	46.8733	-113.995
																						15N-NOx	46.8733	-113.995
																						15N-NOx	46.8733	-113.995
																						15N-NOx	46.8733	-113.995
																						15N-NOx	32.0593	118.797
																						15N-NOx	38.47	106.27
																						15N-NOx	33.7352	113.3
																						15N-NOx	33.7352	113.3
																						15N-NOx	46.65	131.17
																						15N-NOx	37.52	111.14
																						15N-NOx	37.52	111.14
																						15N-NOx	36.18	113.08
																						15N-NOx	-26.5125	29.1744
																						15N-NOx	-26.5125	29.1744
																						15N-NOx	-26.5125	29.1744
																						15N-NOx	-26.5125	29.1744
																						15N-NOx	-26.5125	29.1744
																						15N-NOx	-25.75	28.25
																						15N-NOx	23.1526	113.345
																						15N-NOx	23.1526	113.345
																						15N-NOx	23.1526	113.345
																						15N-NOx	23.1526	113.345
																						15N-NOx	23.1526	113.345
																						15N-NOx	23.1526	113.345
																						15N-NOx	23.1526	113.345
																						15N-NOx	23.1526	113.345
																						15N-NOx	23.1526	113.345
																						15N-NOx	23.1526	113.345
																						15N-NOx	23.1526	113.345
																						15N-NOx	23.1526	113.345
																						15N-NOx	23.1526	113.345
																						15N-NOx	23.1526	113.345
																						15N-NOx	23.1526	113.345
																						15N-NOx	23.1526	113.345
																						15N-NOx	23.1526	113.345
																						15N-NOx	23.1526	113.345
																						15N-NOx	23.1526	113.345
																						15N-NOx	23.1526	113.345
																						15N-NOx	23.1526	113.345
																						15N-NOx	23.1526	113.345
																						15N-NOx	23.1526	113.345
																						15N-NOx	23.1526	113.345
																						15N-NOx	23.1526	113.345
																						15N-NOx	23.1526	113.345
																						15N-NOx	23.1526	113.345
																						15N-NOx	23.1526	113.345
																						15N-NOx	23.1526	113.345
																						15N-NOx	23.1526	113.345
																						15N-NOx	23.1526	113.345
																						15N-NOx	23.1526	113.345
																						15N-NOx	23.1526	113.345
																						15N-NOx	23.1526	113.345
																						15N-NOx	23.1526	113.345
																						15N-NOx	23.1526	113.345
																						15N-NOx	23.1526	113.345
																						15N-NOx	23.1526	113.345
																						15N-NOx	23.1526	113.345
																						15N-NOx	23.1526	113.345
																						15N-NOx	23.1526	113.345
																						15N-NOx	23.1526	113.345
																						15N-NOx	23.1526	113.345
																						15N-NOx	39.8	-83.59
																						15N-NOx	39.8	-83.59
																						15N-NOx	39.8	-83.59
																						15N-NOx	39.8	-83.59
																						15N-NOx	39.8	-83.59
																						15N-NOx	39.8	-83.59
																						15N-NOx	39.8	-83.59
																						15N-NOx	39.8	-83.59
																						15N-NOx	39.8	-83.59
																						15N-NOx	39.8	-83.59
																						15N-NOx	39.8	-83.59
																						15N-NOx	39.8	-83.59
																						15N-NOx	39.8	-83.59
																						15N-NOx	39.8	-83.59
																						15N-NOx	39.8	-83.59
																						15N-NOx	39.8	-83.59
																						15N-NOx	39.8	-83.59
																						15N-NOx	39.8	-83.59
																						15N-NOx	39.8	-83.59
																						15N-NOx	39.8	-83.59
																						15N-NOx	39.8	-83.59
																						15N-NOx	39.8	-83.59
																						15N-NOx	39.8	-83.59
																						15N-NOx	39.8	-83.59
																						15N-NOx	39.8	-83.59
																						15N-NOx	39.8	-83.59
																						15N-NOx	39.8	-83.59
																						15N-NOx	39.8	-83.59
																						15N-NOx	39.8	-83.59
																						15N-NOx	39.8	-83.59
																						15N-NOx	39.8	-83.59
																						15N-NOx	39.8	-83.59
																						15N-NOx	39.8	-83.59
																						15N-NOx	39.8	-83.59
																						15N-NOx	39.8	-83.59
																						15N-NOx	39.8	-83.59
																						15N-NOx	39.8	-83.59
																						15N-NOx	39.8	-83.59
																						15N-NOx	39.8	-83.59
																						15N-NOx	39.8	-83.59
																						15N-NOx	39.8	-83.59
																						15N-NOx	39.8	-83.59
																						15N-NOx	39.8	-83.59
																						15N-NOx	39.8	-83.59
																						15N-NOx	39.8	-83.59
																						15N-NOx	39.8	-83.59
																						15N-NOx	40.45	-86.91
																						15N-NOx	40.45	-86.91
																						15N-NOx	40.45	-86.91
																						15N-NOx	40.45	-86.91
																						15N-NOx	40.45	-86.91
																						15N-NOx	40.45	-86.91
																						15N-NOx	40.45	-86.91
																						15N-NOx	40.45	-86.91
																						15N-NOx	40.45	-86.91
																						15N-NOx	40.45	-86.91
																						15N-NOx	40.45	-86.91
																						15N-NOx	40.45	-86.91
																						15N-NOx	40.45	-86.91
																						15N-NOx	40.45	-86.91
																						15N-NOx	40.45	-86.91
																						15N-NOx	40.45	-86.91
																						15N-NOx	40.45	-86.91
																						15N-NOx	40.45	-86.91
																						15N-NOx	40.45	-86.91
																						15N-NOx	40.45	-86.91
																						15N-NOx	40.45	-86.91
																						15N-NOx	40.45	-86.91
																						15N-NOx	40.45	-86.91
																						15N-NOx	40.45	-86.91
																						15N-NOx	40.45	-86.91
																						15N-NOx	23.1526	113.345
																						15N-NOx	23.1526	113.345
																						15N-NOx	23.1526	113.345
																						15N-NOx	23.1526	113.345
																						15N-NOx	23.1526	113.345
																						15N-NOx	23.1526	113.345
																						15N-NOx	23.1526	113.345
																						15N-NOx	23.1526	113.345
																						15N-NOx	23.1526	113.345
																						15N-NOx	23.1526	113.345
																						15N-NOx	23.1526	113.345
																						15N-NOx	23.1526	113.345
																						15N-NOx	23.1526	113.345
																						15N-NOx	23.1526	113.345
																						15N-NOx	23.1526	113.345
																						15N-NOx	39.8	-83.59
																						15N-NOx	39.8	-83.59
																						15N-NOx	39.8	-83.59
																						15N-NOx	39.8	-83.59
																						15N-NOx	39.8	-83.59
																						15N-NOx	39.8	-83.59
																						15N-NOx	39.8	-83.59
																						15N-NOx	39.8	-83.59
																						15N-NOx	39.8	-83.59
																						15N-NOx	39.8	-83.59
																						15N-NOx	39.8	-83.59
																						15N-NOx	39.8	-83.59
																						15N-NOx	39.8	-83.59
																						15N-NOx	39.8	-83.59
																						15N-NOx	39.8	-83.59
																						15N-NOx	39.8	-83.59
																						15N-NOx	39.8	-83.59
																						15N-NOx	39.8	-83.59
																						15N-NOx	39.8	-83.59
																						15N-NOx	39.8	-83.59
																						15N-NOx	39.8	-83.59
																						15N-NOx	39.8	-83.59
																						15N-NOx	39.8	-83.59
																						15N-NOx	39.8	-83.59
																						15N-NOx	39.8	-83.59
																						15N-NOx	39.8	-83.59
																						15N-NOx	39.8	-83.59
																						15N-NOx	40.45	-86.91
																						15N-NOx	-25.75	28.25
																						15N-NOx	-25.75	28.25
																						15N-NOx	-25.75	28.25
																						15N-NOx	23.1171	113.276
																						15N-NOx	23.1171	113.276
																						15N-NOx	23.1171	113.276
																						15N-NOx	23.1171	113.276
																						15N-NOx	23.1171	113.276
																						15N-NOx	23.1171	113.276
																						15N-NOx	23.1171	113.276
																						15N-NOx	23.1171	113.276
																						15N-NOx	23.1171	113.276
																						15N-NOx	23.1171	113.276
																						15N-NOx	23.1171	113.276
																						15N-NOx	23.1171	113.276
																						15N-NOx	23.1171	113.276
																						15N-NOx	23.1171	113.276
																						15N-NOx	23.1171	113.276
																						15N-NOx	23.1171	113.276
																						15N-NOx	23.1171	113.276
																						15N-NOx	23.1171	113.276
																						15N-NOx	40.7981	-77.8597
																						15N-NOx	40.7981	-77.8597
																						15N-NOx	40.7981	-77.8597
																						15N-NOx	40.7981	-77.8597
																						15N-NOx	40.7981	-77.8597
																						15N-NOx	40.7981	-77.8597
																						15N-NOx	40.7981	-77.8597
																						15N-NOx	40.7981	-77.8597
																						15N-NOx	40.7981	-77.8597
																						15N-NOx	40.7981	-77.8597
																						15N-NOx	40.7981	-77.8597
																						15N-NOx	40.7981	-77.8597
																						15N-NOx	40.7981	-77.8597
																						15N-NOx	40.7981	-77.8597
																						15N-NOx	40.7981	-77.8597
																						15N-NOx	40.7981	-77.8597
																						15N-NOx	40.7981	-77.8597
																						15N-NOx	40.7981	-77.8597
																						15N-NOx	40.7981	-77.8597
																						15N-NOx	40.7981	-77.8597
																						15N-NOx	40.7981	-77.8597
																						15N-NOx	40.7981	-77.8597
																						15N-NOx	40.7981	-77.8597
																						15N-NOx	40.7981	-77.8597
																						15N-NOx	40.7981	-77.8597
																						15N-NOx	40.7981	-77.8597
																						15N-NOx	40.7981	-77.8597
																						15N-NOx	40.7981	-77.8597
																						15N-NOx	40.7981	-77.8597
																						15N-NOx	40.7981	-77.8597
																						15N-NOx	40.7981	-77.8597
																						15N-NOx	40.7981	-77.8597
																						15N-NOx	40.7981	-77.8597
																						15N-NOx	40.7981	-77.8597
																						15N-NOx	40.7981	-77.8597
																						15N-NOx	39.0347	-76.9075
																						15N-NOx	39.0347	-76.9075
																						15N-NOx	40.4439	-79.9603
																						15N-NOx	40.4439	-79.9603
																						15N-NOx	40.4439	-79.9603
																						15N-NOx	40.4439	-79.9603
																						15N-NOx	40.4439	-79.9603
																						15N-NOx	40.4439	-79.9603
																						15N-NOx	40.4439	-79.9603
																						15N-NOx	40.4439	-79.9603
																						15N-NOx	40.4439	-79.9603
																						15N-NOx	40.4439	-79.9603
																						15N-NOx	40.4439	-79.9603
																						15N-NOx	40.4439	-79.9603
																						15N-NOx	40.4439	-79.9603
																						15N-NOx	40.4439	-79.9603
																						15N-NOx	40.4439	-79.9603
																						15N-NOx	40.4439	-79.9603
																						15N-NOx	40.4439	-79.9603
																						15N-NOx	40.4439	-79.9603
																						15N-NOx	40.4439	-79.9603
																						15N-NOx	40.4439	-79.9603
																						15N-NOx	41.8044	123.448
																						15N-NOx	41.8044	123.448
																						15N-NOx	41.8044	123.448
																						15N-NOx	43.87	126.57
																						15N-NOx	43.87	126.57
																						15N-NOx	43.87	126.57
																						15N-NOx	43.87	126.57
																						15N-NOx	42.1	124.92
																						15N-NOx	42.1	124.92
																						15N-NOx	42.1	124.92
																						15N-NOx	42.1	124.92
																						15N-NOx	42.1	124.92
																						15N-NOx	42.1	124.92
																						15N-NOx	42.1	124.92
																						15N-NOx	42.1	124.92
																						15N-NOx	50.24	120.19
																						15N-NOx	50.24	120.19
																						15N-NOx	50.24	120.19
																						15N-NOx	50.24	120.19
																						15N-NOx	50.24	120.19
																						15N-NOx	36.96	100.9
																						15N-NOx	36.96	100.9
																						15N-NOx	36.96	100.9
																						15N-NOx	36.96	100.9
																						15N-NOx	36.96	100.9
																						15N-NOx	42.2	116.49
																						15N-NOx	42.2	116.49
																						15N-NOx	42.2	116.49
																						15N-NOx	42.2	116.49
																						15N-NOx	42.2	116.49
																						15N-NOx	40.27	-76.89
																						15N-NOx	40.27	-76.89
																						15N-NOx	40.27	-76.89
																						15N-NOx	40.27	-76.89
																						15N-NOx	40.27	-76.89
																						15N-NOx	40.27	-76.89
																						15N-NOx	40.27	-76.89
																						15N-NOx	40.27	-76.89
																						15N-NOx	40.27	-76.89
																						15N-NOx	40.27	-76.89
																						15N-NOx	40.27	-76.89
																						15N-NOx	40.27	-76.89
																						15N-NOx	40.27	-76.89
																						15N-NOx	40.27	-76.89
																						15N-NOx	40.27	-76.89
																						15N-NOx	40.27	-76.89
																						15N-NOx	40.27	-76.89
																						15N-NOx	40.27	-76.89
																						15N-NOx	40.27	-76.89
																						15N-NOx	40.27	-76.89
																						15N-NOx	61.5272	105.318
																						15N-NOx	51.1656	23.8811
																						15N-NOx	67.5272	95.3181
																						15N-NOx	51.1656	23.8811
																						15N-NOx	53.0416	-3.01872
																						15N-NOx	55.651	12.253
																						15N-NOx	-12.7769	-49.3932
																						15N-NOx	21.7531	-101.255
																						15N-NOx	33.3089	-111.71
																						15N-NOx	34.2667	-112.367
																						15N-NOx	51.1656	10.4514
																						15N-NOx	61.5272	105.318
																						15N-NOx	48.8564	2.35194
																						15N-NOx	38.8564	2.965
																						15N-NOx	51.1656	10.4514
																						15N-NOx	61.5272	105.318
																						15N-NOx	48.8564	2.35194
																						15N-NOx	53.7333	-0.983333
																						15N-NOx	43.7984	-0.9217
																						15N-NOx	26.57	106.73
																						15N-NOx	36.57	96.73
																						15N-NOx	26.57	106.73
																						15N-NOx	26.57	106.73
																						15N-NOx	47.3499	130.298
																						15N-NOx	45.8038	126.535
																						15N-NOx	41.8809	123.957
																						15N-NOx	48.8564	2.10741
																						15N-NOx	57.8494	53.0326
																						15N-NOx	51.3137	4.35676
																						15N-NOx	44.5672	41.0434
																						15N-NOx	52.1493	5.39341
																						15N-NOx	52.0075	4.4376
																						15N-NOx	51.4615	13.6115
																						15N-NOx	49.6469	7.1076
																						15N-NOx	47.5263	-0.675864
																						15N-NOx	48.8564	2.1
[truncated: 4,659 more rows]

## Sheet: Fig.2
								Fig.2i	Isotope Type	Latitude(S-,N+)	Longitude(W-,E+)		Fig.2j	Isotope Type	X	Y
Fig.2a	fM-14C-EC linear regression-the least squares estimation								13C-EC	22.12	114.08			13C-EC	36.5666	-60.8127
	Breakpoint	Slope	Intercept	R2	P values	n			13C-EC	22.12	114.08			13C-EC	32.4466	-60.9102
		0.00677294	-13.2087	0.00790539	0.0484875	493			13C-EC	22.12	114.08			13C-EC	37.2218	-60.7181
	2013.88								13C-EC	22.12	114.08			13C-EC	48.9575	-50.4074
		-0.00820598	16.957	0.00488667	0.225023	303			13C-EC	22.12	114.08			13C-EC	36.2571	-60.7754
									13C-EC	22.12	114.08			13C-EC	31.6546	-60.6139
									13C-EC	22.12	114.08			13C-EC	31.9762	-60.6621
									13C-EC	22.12	114.08			13C-EC	38.1649	-60.9114
									13C-EC	22.12	114.08			13C-EC	38.0874	-60.887
									13C-EC	22.12	114.08			13C-EC	53.6323	-53.7526
Fig.2b	fM-14C-EC one-dimensional moving subset window analysis-the least squares estimation								13C-EC	22.12	114.08			13C-EC	50.3896	-50.0156
	Year Range	Slope	P values	n					13C-EC	22.12	114.08			13C-EC	53.6608	-53.7845
	2001-2005	0.100512	0.0027592	62					13C-EC	22.12	114.08			13C-EC	32.1444	-60.8661
	2002-2006	0.0887003	0.00140763	77					13C-EC	22.12	114.08			13C-EC	32.7207	-61.0975
	2003-2007	0.0788772	0.00750167	76					13C-EC	22.12	114.08			13C-EC	38.1165	-60.8963
	2004-2008	-0.0127214	0.324671	118					13C-EC	22.12	114.08			13C-EC	38.1403	-60.8919
	2005-2009	-0.0303358	0.0101046	185					13C-EC	22.12	114.08			13C-EC	31.8325	-60.7213
	2006-2010	-0.074366	8.5975e-05	155					13C-EC	22.12	114.08			13C-EC	53.6414	-53.7694
	2007-2011	-0.0441092	0.0217094	158					13C-EC	22.12	114.08			13C-EC	53.6897	-53.8575
	2008-2012	0.0280313	0.00590469	209					13C-EC	22.12	114.08			13C-EC	28.8929	-59.3398
	2009-2013	0.0251776	0.000409163	375					13C-EC	22.12	114.08			13C-EC	32.9361	-61.1979
	2010-2014	0.0221321	0.0574309	422					13C-EC	22.12	114.08			13C-EC	36.6045	-60.847
	2011-2015	-0.0103403	0.381426	431					13C-EC	22.12	114.08			13C-EC	38.2161	-60.9571
	2012-2016	-0.0291452	0.000394549	459					13C-EC	22.12	114.08			13C-EC	31.8954	-60.7087
	2013-2017	-0.00671859	0.334245	449					13C-EC	36	120.3			13C-EC	-24.245	8.85928
	2014-2018	0.00152859	0.837297	281					13C-EC	39.1	117.2			13C-EC	-24.6013	5.71005
	2015-2019	0.0478474	0.000155549	167					13C-EC	34.2	108.9			13C-EC	48.9583	-53.1474
	2016-2020	0.044859	0.00796819	148					13C-EC	38.3	109.8			13C-EC	-23.4932	9.23824
	2017-2021	-0.00328894	0.90308	102					13C-EC	29.5	106.5			13C-EC	-21.8671	0.871131
									13C-EC	23.1	113.2			13C-EC	-22.1276	-1.98201
									13C-EC	22.2	114.1			13C-EC	-21.4123	0.194197
									13C-EC	30.2	120.1			13C-EC	-23.3497	7.26231
Fig.2c	fM-14C-OC linear regression-the least squares estimation								13C-EC	31.2	121.4			13C-EC	-22.5643	-0.0213319
	Breakpoint	Slope	Intercept	R2	P values	n			13C-EC	30.5	114.2			13C-EC	-21.0236	11.7099
		-0.0272906	55.52	0.201652	1.2971e-27	529			13C-EC	24.4	118.1			13C-EC	-21.4249	-0.552783
	2015								13C-EC	39.9	116.4			13C-EC	-20.2956	-1.41401
		0.0445844	-89.3081	0.0495069	0.00694836	146			13C-EC	43.9	125.3			13C-EC	-22.252	-1.24426
									13C-EC	38.3	101.1			13C-EC	-23.4471	-1.13666
									13C-EC	43.9	125.3			13C-EC	-22.8516	-1.73805
									13C-EC	38.3	101.1			13C-EC	-23.6318	-0.073295
Fig.2d	fM-14C-OC one-dimensional moving subset window analysis-the least squares estimation								13C-EC	36	120.3			13C-EC	-22.9724	-0.640758
	Year Range	Slope	P values	n					13C-EC	39.1	117.2			13C-EC	-22.3897	-1.06095
	2001-2005	0.0639637	0.00208051	51					13C-EC	39.9	116.4			13C-EC	-22.7496	-1.28867
	2002-2006	0.0214977	0.251844	68					13C-EC	34.2	108.9			13C-EC	49.8251	-53.479
	2003-2007	-0.0383678	0.430457	58					13C-EC	29.5	106.5			13C-EC	-21.5348	0.536642
	2004-2008	-0.0570969	1.03407e-05	99					13C-EC	23.1	113.2			13C-EC	-23.9993	6.8332
	2005-2009	-0.0496692	4.08381e-09	164					13C-EC	22.2	114.1			13C-EC	-21.6608	9.88134
	2006-2010	-0.0127826	0.247353	150					13C-EC	30.2	120.1			13C-EC	-23.0898	7.56542
	2007-2011	0.011117	0.511025	137					13C-EC	31.2	121.4			13C-EC	-23.0659	9.66009
	2008-2012	-0.0158446	0.110492	154					13C-EC	30.5	114.2			13C-EC	-23.0905	8.73827
	2009-2013	-0.0187589	0.000444292	331					13C-EC	24.4	118.1			13C-EC	-21.6205	-1.77133
	2010-2014	-0.0273568	0.00165787	354					13C-EC	38.3	109.8			13C-EC	-23.631	-0.696929
	2011-2015	-0.0245075	0.0544917	338					13C-EC	30.27	120.15			13C-EC	52.0837	-52.2274
	2012-2016	0.00665677	0.345105	392					13C-EC	30.27	120.15			13C-EC	52.0665	-51.6028
	2013-2017	0.00863992	0.168182	401					13C-EC	30.27	120.15			13C-EC	52.103	-53.998
	2014-2018	0.0332812	2.61833e-05	224					13C-EC	30.27	120.15			13C-EC	38.8128	-56.8102
	2015-2019	0.0445844	0.00694836	146					13C-EC	30.27	120.15			13C-EC	33.8015	-56.2263
	2016-2020	0.0353379	0.0593005	136					13C-EC	30.27	120.15			13C-EC	51.4491	-51.7648
	2017-2021	0.0726836	0.0122042	78					13C-EC	30.27	120.15			13C-EC	51.6075	-52.0075
									13C-EC	39.9	116.4			13C-EC	-24.1339	-0.0280839
									13C-EC	31.2	121.4			13C-EC	-21.8002	-1.64979
									13C-EC	31.2	121.4			13C-EC	-21.3798	-0.673858
									13C-EC	23.1	113.2			13C-EC	-21.6603	-1.47197
Fig.2e	δ15N-NH4+ linear regression-the least squares estimation								13C-EC	23.1	113.2			13C-EC	-21.0404	-0.603209
	Breakpoint	Slope	Intercept	R2	P values	n			13C-EC	39.9	116.4			13C-EC	-23.39	-1.49548
		-2.48671	5005.7	0.24821	2.39163e-19	286			13C-EC	30.27	120.15			13C-EC	50.9755	-51.3592
	2013.09								13C-EC	30.27	120.15			13C-EC	32.618	-59.4453
		2.57592	-5184.84	0.203814	2.50239e-93	1845			13C-EC	30.27	120.15			13C-EC	51.0789	-52.0589
	2019.68								13C-EC	30.27	120.15			13C-EC	51.9955	-53.3413
		-11.7215	23691.4	0.36297	6.1273e-37	360			13C-EC	30.27	120.15			13C-EC	52.0718	-52.2073
									13C-EC	30.27	120.15			13C-EC	51.7651	-52.6759
Fig.2f	δ15N-NH4+ one-dimensional moving subset window analysis-the least squares estimation								13C-EC	30.27	120.15			13C-EC	51.9125	-52.5201
	Year Range	Slope	P values	n					13C-EC	30.27	120.15			13C-EC	32.7114	-56.4802
	2001-2005	-9.17572	9.9622e-09	37					13C-EC	30.27	120.15			13C-EC	33.0951	-56.5876
	2002-2006	-9.17572	9.9622e-09	37					13C-EC	30.27	120.15			13C-EC	52.0438	-52.9897
	2003-2007	-1.93163	0.0841639	26					13C-EC	30.27	120.15			13C-EC	52.0987	-53.4483
	2004-2008	3.35975	3.96648e-07	60					13C-EC	30.27	120.15			13C-EC	40.5661	-52.9582
	2005-2009	4.95158	0.000186091	100					13C-EC	30.27	120.15			13C-EC	51.9535	-51.4231
	2006-2010	2.74447	6.50154e-05	160					13C-EC	30.27	120.15			13C-EC	52.2305	-51.3118
	2007-2011	2.22008	0.000547125	170					13C-EC	30.27	120.15			13C-EC	51.4036	-52.4339
	2008-2012	0.804859	0.163602	166					13C-EC	30.27	120.15			13C-EC	48.1668	-51.5051
	2009-2013	-5.05834	5.12113e-30	321					13C-EC	30.27	120.15			13C-EC	51.8358	-53.558
	2010-2014	-2.56137	3.33823e-07	358					13C-EC	30.27	120.15			13C-EC	51.3833	-52.1916
	2011-2015	3.70158	2.95321e-20	562					13C-EC	30.27	120.15			13C-EC	52.0819	-53.3379
	2012-2016	3.81456	7.09654e-41	706					13C-EC	30.27	120.15			13C-EC	48.3699	-51.6299
	2013-2017	4.08003	9.34645e-180	1544					13C-EC	30.27	120.15			13C-EC	48.2771	-51.415
	2014-2018	2.37088	2.80576e-42	1578					13C-EC	30.27	120.15			13C-EC	51.5566	-51.6636
	2015-2019	2.26726	1.02024e-51	1782					13C-EC	30.27	120.15			13C-EC	37.8761	-57.8927
	2016-2020	-0.113388	0.532598	1680					13C-EC	30.27	120.15			13C-EC	32.9811	-56.4159
	2017-2021	-1.80212	1.11222e-21	1578					13C-EC	30.27	120.15			13C-EC	33.341	-55.9062
									13C-EC	30.27	120.15			13C-EC	48.4473	-51.5719
									13C-EC	34.23	108.88			13C-EC	50.3079	-55.0703
									13C-EC	34.23	108.88			13C-EC	44.4019	-49.5186
Fig.2g	δ15N-NH4+ linear regression-the least squares estimation								13C-EC	34.23	108.88			13C-EC	33.2872	-59.4622
	Breakpoint	Slope	Intercept	R2	P values	n			13C-EC	34.23	108.88			13C-EC	44.498	-49.9033
		0.5624	-1129.08	0.101991	9.87768e-58	2396			13C-EC	34.23	108.88			13C-EC	36.3762	-57.9025
	2018.02								13C-EC	34.23	108.88			13C-EC	37.3226	-57.5509
		-1.73258	3502.29	0.026042	2.52192e-07	1001			13C-EC	34.23	108.88			13C-EC	24.1442	-57.4447
									13C-EC	34.23	108.88			13C-EC	49.3406	-53.8217
Fig.2h	δ15N-NH4+ one-dimensional moving subset window analysis-the least squares estimation								13C-EC	34.23	108.88			13C-EC	49.2951	-54.0762
	Year Range	Slope	P values	n					13C-EC	34.23	108.88			13C-EC	39.8081	-57.2819
	2001-2005	5.13413	5.98278e-18	156					13C-EC	34.23	108.88			13C-EC	41.6106	-57.199
	2002-2006	5.88095	4.46573e-10	129					13C-EC	34.23	108.88			13C-EC	36.0429	-58.0857
	2003-2007	5.88095	4.46573e-10	129					13C-EC	34.23	108.88			13C-EC	44.4428	-49.4227
	2004-2008	-1.05031	2.20024e-06	152					13C-EC	34.23	108.88			13C-EC	50.3886	-55.1543
	2005-2009	-2.25666	1.4209e-28	129					13C-EC	34.23	108.88			13C-EC	49.6106	-54.1437
	2006-2010	-1.37447	3.47508e-08	319					13C-EC	34.23	108.88			13C-EC	35.3346	-57.8432
	2007-2011	-0.239206	0.421275	332					13C-EC	34.23	108.88			13C-EC	49.7838	-54.4309
	2008-2012	0.352274	0.180906	343					13C-EC	55.46	26.01			13C-EC	28.0755	-40.2239
	2009-2013	1.73868	1.10243e-41	530					13C-EC	55.46	26.01			13C-EC	28.662	-39.6725
	2010-2014	1.22264	2.58292e-24	964					13C-EC	55.46	26.01			13C-EC	28.3535	-39.1849
	2011-2015	-0.476535	0.0884793	859					13C-EC	55.46	26.01			13C-EC	28.1954	-38.421
	2012-2016	1.02417	4.38686e-09	1055					13C-EC	55.46	26.01			13C-EC	28.1212	-39.2631
	2013-2017	0.404905	2.59229e-06	1836					13C-EC	55.46	26.01			13C-EC	28.0921	-39.3244
	2014-2018	0.583612	1.96985e-12	2432					13C-EC	55.46	26.01			13C-EC	28.5312	-39.6739
	2015-2019	-1.12714	1.16081e-11	2118					13C-EC	34.23	108.88			13C-EC	29.1817	-52.2345
	2016-2020	-0.874604	7.57923e-06	2039					13C-EC	55.46	26.01			13C-EC	28.0838	-38.9813
	2017-2021	-0.446074	0.0518621	1851					13C-EC	55.46	26.01			13C-EC	28.1124	-39.8992
									13C-EC	55.46	26.01			13C-EC	28.435	-42.0101
									13C-EC	55.46	26.01			13C-EC	27.3258	-43.6642
									13C-EC	55.46	26.01			13C-EC	28.4453	-42.0082
									13C-EC	55.46	26.01			13C-EC	28.0902	-39.3075
									13C-EC	34.23	108.88			13C-EC	50.0926	-54.0227
									13C-EC	55.46	26.01			13C-EC	28.4322	-39.662
									13C-EC	55.46	26.01			13C-EC	27.1721	-41.5676
									13C-EC	34.23	108.88			13C-EC	37.7929	-51.1088
									13C-EC	55.46	26.01			13C-EC	28.1571	-41.6951
									13C-EC	55.46	26.01			13C-EC	27.0891	-43.7621
									13C-EC	55.46	26.01			13C-EC	28.4074	-39.5631
									13C-EC	55.46	26.01			13C-EC	26.9707	-41.6889
									13C-EC	55.46	26.01			13C-EC	26.9162	-44.0287
									13C-EC	55.46	26.01			13C-EC	26.4817	-44.5123
									13C-EC	34.23	108.88			13C-EC	38.0818	-44.4527
									13C-EC	55.46	26.01			13C-EC	24.9157	-44.2863
									13C-EC	34.23	108.88			13C-EC	33.3832	-58.2954
									13C-EC	34.23	108.88			13C-EC	40.2114	-55.9347
									13C-EC	34.23	108.88			13C-EC	50.7375	-55.5764
									13C-EC	34.23	108.88			13C-EC	37.6399	-57.5808
									13C-EC	34.23	108.88			13C-EC	44.8199	-49.6456
									13C-EC	34.23	108.88			13C-EC	50.9004	-55.5758
									13C-EC	34.23	108.88			13C-EC	46.3918	-53.656
									13C-EC	34.23	108.88			13C-EC	40.7973	-57.2614
									13C-EC	34.23	108.88			13C-EC	49.3615	-53.8658
									13C-EC	34.23	108.88			13C-EC	45.1941	-53.6711
									13C-EC	34.23	108.88			13C-EC	45.6813	-52.4375
									13C-EC	34.23	108.88			13C-EC	45.15	-50.4631
									13C-EC	34.23	108.88			13C-EC	46.1326	-53.3889
									13C-EC	34.23	108.88			13C-EC	49.167	-53.459
									13C-EC	34.23	108.88			13C-EC	50.7049	-56.1264
									13C-EC	34.23	108.88			13C-EC	39.7096	-54.6772
									13C-EC	34.23	108.88			13C-EC	48.8717	-53.0959
									13C-EC	34.23	108.88			13C-EC	45.4449	-49.7434
									13C-EC	34.23	108.88			13C-EC	46.2561	-51.1241
									13C-EC	34.23	108.88			13C-EC	35.1364	-57.7319
									13C-EC	34.23	108.88			13C-EC	38.2175	-44.7922
									13C-EC	34.23	108.88			13C-EC	35.9069	-57.7515
									13C-EC	34.23	108.88			13C-EC	40.0585	-55.7934
									13C-EC	34.23	108.88			13C-EC	36.732	-57.6711
									13C-EC	34.23	108.88			13C-EC	28.7038	-51.8451
									13C-EC	34.23	108.88			13C-EC	33.1877	-57.8976
									13C-EC	34.23	108.88			13C-EC	51.0658	-55.7311
									13C-EC	34.23	108.88			13C-EC	31.9977	-52.2394
									13C-EC	34.23	108.88			13C-EC	33.2854	-58.1235
									13C-EC	34.23	108.88			13C-EC	35.067	-52.8472
									13C-EC	34.23	108.88			13C-EC	37.4758	-57.9518
									13C-EC	34.23	108.88			13C-EC	36.2709	-56.9121
									13C-EC	34.23	108.88			13C-EC	37.3884	-57.4012
									13C-EC	34.23	108.88			13C-EC	39.8011	-55.3874
									13C-EC	34.23	108.88			13C-EC	33.6822	-57.595
									13C-EC	34.23	108.88			13C-EC	37.0598	-57.6652
									13C-EC	31.4	121.28			13C-EC	23.5718	-43.0063
									13C-EC	31.4	121.28			13C-EC	23.4744	-42.2299
									13C-EC	31.4	121.28			13C-EC	23.449	-42.1015
									13C-EC	31.4	121.28			13C-EC	23.4521	-41.9135
									13C-EC	31.4	121.28			13C-EC	23.5323	-42.6866
									13C-EC	31.4	121.28			13C-EC	23.5887	-43.101
									13C-EC	31.63	121.39			13C-EC	-20.0364	9.67959
									13C-EC	30.92	121.47			13C-EC	-19.439	10.085
									13C-EC	31.22	121.54			13C-EC	30.8207	-58.0417
									13C-EC	31.03	121.22			13C-EC	-19.8465	8.24892
									13C-EC	31.19	121.43			13C-EC	-19.3746	10.2281
									13C-EC	68.36	19.05			13C-EC	30.0351	-50.6759
									13C-EC	68.36	19.05			13C-EC	29.3567	-51.0146
									13C-EC	32.1	118.5			13C-EC	35.5305	-44.6305
									13C-EC	37.38	113.25			13C-EC	26.3304	-50.11
									13C-EC	37.38	113.25			13C-EC	36.8853	-43.0313
									13C-EC	37.38	113.25			13C-EC	27.2223	-49.2981
									13C-EC	37.38	113.25			13C-EC	36.4456	-43.006
									13C-EC	32.1	118.5			13C-EC	35.5218	-44.5684
									13C-EC	37.38	113.25			13C-EC	36.5348	-42.8807
									13C-EC	37.38	113.25			13C-EC	36.4923	-42.8886
									13C-EC	37.38	113.25			13C-EC	36.6251	-42.8523
									13C-EC	37.38	113.25			13C-EC	36.7367	-42.8388
									13C-EC	39.59	116.18			13C-EC	-27.4854	2.64612
									13C-EC	31.3	121.5			13C-EC	-27.5142	2.62473
									13C-EC	39.39	117.041			13C-EC	-27.584	2.57046
									13C-EC	39.59	116.18			13C-EC	-26.1262	2.12168
									13C-EC	31.3	121.5			13C-EC	-22.493	11.7916
									13C-EC	39.39	117.041			13C-EC	-26.6599	2.93871
									13C-EC	31.3	121.5			13C-EC	-22.4656	11.5695
									13C-EC	39.39	117.041			13C-EC	-26.2487	3.3226
									13C-EC	39.59	116.18			13C-EC	-24.592	12.1388
									13C-EC	31.3	121.5			13C-EC	-24.5335	12.1182
									13C-EC	39.39	117.041			13C-EC	-27.6979	2.52808
									13C-EC	33.5042	126.52			13C-EC	-27.7096	2.49636
									13C-EC	83.2	-62.5			13C-EC	39.0363	-49.6031
									13C-EC	83.2	-62.5			13C-EC	38.2821	-53.8506
									13C-EC	83.2	-62.5			13C-EC	38.282	-53.8534
									13C-EC	83.2	-62.5			13C-EC	26.9936	-56.3657
									13C-EC	83.2	-62.5			13C-EC	27.4817	-54.931
									13C-EC	37.38	113.25			13C-EC	27.2269	-49.4517
									13C-EC	37.38	113.25			13C-EC	27.2499	-49.416
									13C-EC	37.38	113.25			13C-EC	27.2959	-49.3525
									13C-EC	37.38	113.25			13C-EC	37.5658	-43.4018
									13C-EC	37.87	112.55			13C-EC	26.8179	-49.9569
									13C-EC	34.2	108.9			13C-EC	36.1686	-45.8524
									13C-EC	34.2	108.9			13C-EC	36.2108	-45.8232
									13C-EC	39.99	116.32			13C-EC	-26.6688	3.95287
									13C-EC	34.2	108.9			13C-EC	27.2005	-56.8101
									13C-EC	34.2	108.9			13C-EC	38.6014	-51.218
									13C-EC	56.49	84.95			13C-EC	-27.3601	6.50121
									13C-EC	31.22	121.54			13C-EC	36.4578	-59.6039
									13C-EC	68.36	19.05			13C-EC	30.9333	-58.9435
									13C-EC	34.23	108.88			13C-EC	45.6758	-52.8227
									13C-EC	34.23	108.88			13C-EC	44.4875	-50.7491
									13C-EC	47.88	106.9			13C-EC	24.8089	-58.0645
									13C-EC	68.36	19.05			13C-EC	38.7779	-51.7133
									13C-EC	6.78	73.18			13C-EC	30.1904	-51.0802
									13C-EC	68.36	19.05			13C-EC	37.4341	-50.3091
									13C-EC	68.36	19.05			13C-EC	49.0967	-55.0245
									13C-EC	71.4	128.5			13C-EC	48.6044	-49.8754
									13C-EC	31.22	121.54			13C-EC	43.3419	-46.5737
									13C-EC	32.1	118.5			13C-EC	29.5492	-57.2642
									13C-EC	51	15			13C-EC	27.2382	-56.9768
									13C-EC	34.23	108.88			13C-EC	49.8754	-49.7387
									13C-EC	34.23	108.88			13C-EC	-23.8199	-0.103925
									13C-EC	31.22	121.54			13C-EC	25.9042	-44.3117
									13C-EC	39.99	116.32			13C-EC	24.3021	-57.8819
									13C-EC	78.9	11.9			13C-EC	-22.371	-0.913843
									13C-EC	68.36	19.05			13C-EC	43.5245	-46.5574
									13C-EC	39.59	116.18			13C-EC	-24.3414	6.37108
									13C-EC	32.1	118.5			13C-EC	34.5847	-53.6273
									13C-EC	38.0063	-121.642			13C-EC	48.7108	-49.0947
									13C-EC	34.2	108.9			13C-EC	44.2213	-50.9981
									13C-EC	31.22	121.54			13C-EC	26.1046	-42.2891
									13C-EC	47.88	106.9			13C-EC	-25.9383	1.97803
									13C-EC	78.9	11.9			13C-EC	-25.9637	1.83941
									13C-EC	39.59	116.18			13C-EC	-20.327	9.71192
									13C-EC	39.39	117.041			13C-EC	25.7757	-57.5078
									13C-EC	37.3184	-122.07			13C-EC	-22.9667	0.104717
									13C-EC	51	15			13C-EC	47.1635	-49.3358
									13C-EC	38.3109	-122.296			13C-EC	25.7764	-44.5493
									13C-EC	31.22	121.54			13C-EC	32.1691	-58.3632
									13C-EC	78.9	11.9			13C-EC	-25.9199	3.8026
									13C-EC	47.88	106.9			13C-EC	-25.9859	3.74705
									13C-EC	39.59	116.18			13C-EC	42.4991	-47.517
									13C-EC	39.39	117.041			13C-EC	-24.2893	6.56838
									13C-EC	32.1	118.5			13C-EC	31.0869	-57.5103
									13C-EC	17.47	78.33			13C-EC	39.8784	-55.0282
									13C-EC	31.22	121.54			13C-EC	27.6371	-55.6951
									13C-EC	34.2	108.9			13C-EC	27.9574	-56.9815
									13C-EC	71.4	128.5			13C-EC	35.3362	-50.6341
									13C-EC	47.88	106.9			13C-EC	32.8189	-52.215
									13C-EC	32.1	118.5			13C-EC	-20.5537	14.3448
									13C-EC	34.23	108.88			13C-EC	27.099	-52.4873
									13C-EC	34.23	108.88			13C-EC	49.3132	-49.5432
									13C-EC	17.47	78.33			13C-EC	47.4902	-54.7891
									13C-EC	51	15			13C-EC	41.2429	-49.668
									13C-EC	31.22	121.54			13C-EC	40.581	-55.9869
									13C-EC	47.88	106.9			13C-EC	24.2728	-57.7692
									13C-EC	32.1	118.5			13C-EC	39.9163	-55.8279
									13C-EC	37.87	112.55			13C-EC	41.3148	-48.6342
									13C-EC	34.2	108.9			13C-EC	40.5181	-51.8539
									13C-EC	34.23	108.88			13C-EC	28.0655	-57.0969
									13C-EC	34.23	108.88			13C-EC	28.4508	-40.3978
									13C-EC	71.4	128.5			13C-EC	44.6299	-46.1954
									13C-EC	31.22	121.54			13C-EC	45.5914	-49.2311
									13C-EC	47.88	106.9			13C-EC	32.1224	-52.248
									13C-EC	78.9	11.9			13C-EC	25.7469	-57.4845
									13C-EC	32.1	118.5			13C-EC	48.5357	-50.1487
									13C-EC	37.87	112.55			13C-EC	-23.3831	-1.08332
									13C-EC	34.23	108.88			13C-EC	37.5036	-51.0634
									13C-EC	34.23	108.88			13C-EC	25.9173	-42.7839
									13C-EC	51	15			13C-EC	29.2807	-52.3537
									13C-EC	31.22	121.54			13C-EC	34.9938	-50.8757
									13C-EC	39.99	116.32			13C-EC	33.8656	-52.8827
									13C-EC	47.88	106.9			13C-EC	47.0836	-51.707
									13C-EC	78.9	11.9			13C-EC	46.0645	-52.4676
									13C-EC	34.23	108.88			13C-EC	43.1326	-47.3671
									13C-EC	32.1	118.5			13C-EC	48.6894	-49.7686
									13C-EC	34.23	108.88			13C-EC	27.2267	-53.1834
									13C-EC	34.23	108.88			13C-EC	45.9076	-49.2093
									13C-EC	37.87	112.55			13C-EC	45.4592	-53.1124
									13C-EC	37.87	112.55			13C-EC	29.6927	-57.1496
									13C-EC	71.4	128.5			13C-EC	48.7361	-49.4574
									13C-EC	31.22	121.54			13C-EC	30.0234	-50.6748
									13C-EC	32.1	118.5			13C-EC	28.32	-51.2842
									13C-EC	37.87	112.55			13C-EC	-22.3518	-0.114515
									13C-EC	34.2	108.9			13C-EC	27.7799	-54.4722
									13C-EC	51	15			13C-EC	45.6078	-49.1155
									13C-EC	31.22	121.54			13C-EC	46.8532	-51.886
									13C-EC	68.36	19.05			13C-EC	36.9552	-59.8548
									13C-EC	68.36	19.05			13C-EC	28.1988	-40.5225
									13C-EC	33.5042	126.52			13C-EC	30.445	-51.2868
									13C-EC	32.1	118.5			13C-EC	44.5021	-46.1608
									13C-EC	37.87	112.55			13C-EC	29.5439	-54.5711
									13C-EC	37.87	112.55			13C-EC	47.0723	-54.5787
									13C-EC	31.22	121.54			13C-EC	25.7998	-57.1851
									13C-EC	78.9	11.9			13C-EC	42.277	-48.1353
									13C-EC	68.36	19.05			13C-EC	45.4059	-52.3411
									13C-EC	32.1	118.5			13C-EC	25.8238	-50.5384
									13C-EC	71.4	128.5			13C-EC	36.7412	-42.8449
									13C-EC	47.88	106.9			13C-EC	36.6051	-42.8777
									13C-EC	6.78	73.18			13C-EC	44.8759	-54.0343
									13C-EC	71.4	128.5			13C-EC	36.4103	-59.6022
									13C-EC	34.23	108.88			13C-EC	44.1561	-53.088
									13C-EC	34.23	108.88			13C-EC	-24.7652	5.61801
									13C-EC	34.2	108.9			13C-EC	26.0289	-42.4412
									13C-EC	37.38	113.25			13C-EC	-21.3836	-0.75908
									13C-EC	37.38	113.25			13C-EC	27.5185	-54.7858
									13C-EC	37.38	113.25			13C-EC	39.1328	-49.6633
									13C-EC	37.38	113.25			13C-EC	26.7419	-58.5802
									13C-EC	34.23	108.88			13C-EC	41.0197	-56.2437
									13C-EC	34.23	108.88			13C-EC	24.6422	-57.4186
									13C-EC	31.22	121.54			13C-EC	-21.6023	2.3469
									13C-EC	68.36	19.05			13C-EC	27.2236	-49.8349
									13C-EC	39.99	116.32			13C-EC	25.7817	-50.9413
									13C-EC	78.9	11.9			13C-EC	37.8	-43.5877
									13C-EC	33.5042	126.52			13C-EC	-20.1522	9.81228
									13C-EC	32.1	118.5			13C-EC	34.8356	-50.8281
									13C-EC	71.4	128.5			13C-EC	34.9348	-53.0722
									13C-EC	68.36	19.05			13C-EC	34.0345	-51.2589
									13C-EC	34.2	108.9			13C-EC	36.2607	-57.0255
									13C-EC	51	15			13C-EC	45.1	-52.6349
									13C-EC	37.936	-122.026			13C-EC	46.2053	-52.2852
									13C-EC	37.38	113.25			13C-EC	24.9289	-58.2651
									13C-EC	37.38	113.25			13C-EC	-23.2895	9.31973
									13C-EC	37.38	113.25			13C-EC	-20.9762	-0.875988
									13C-EC	37.38	113.25			13C-EC	40.0673	-52.2231
									13C-EC	37.3184	-122.07			13C-EC	32.4696	-55.8764
									13C-EC	32.1	118.5			13C-EC	-20.347	14.5557
									13C-EC	34.23	108.88			13C-EC	51.4563	-54.0175
									13C-EC	34.23	108.88			13C-EC	41.127	-48.8426
									13C-EC	71.4	128.5			13C-EC	36.1121	-45.8506
									13C-EC	34.23	108.88			13C-EC	29.7152	-54.7701
									13C-EC	34.23	108.88			13C-EC	43.4279	-46.2437
									13C-EC	34.23	108.88			13C-EC	31.9053	-58.9397
									13C-EC	34.23	108.88			13C-EC	44.9356	-53.7497
									13C-EC	37.87	112.55			13C-EC	-22.525	-0.528552
									13C-EC	68.36	19.05			13C-EC	41.1385	-48.7772
									13C-EC	37.7659	-122.399			13C-EC	27.3453	-54.9008
									13C-EC	38.0063	-121.642			13C-EC	-22.3531	-1.40058
									13C-EC	37.87	112.55			13C-EC	-20.9274	11.6146
									13C-EC	51	15			13C-EC	45.5406	-54.1557
									13C-EC	37.9604	-122.357			13C-EC	-20.4682	14.5379
									13C-EC	37.87	112.55			13C-EC	40.8535	-48.9174
									13C-EC	71.4	128.5			13C-EC	44.4696	-45.3736
									13C-EC	34.23	108.88			13C-EC	40.9211	-48.9145
									13C-EC	71.4	128.5			13C-EC	34.6132	-54.5345
									13C-EC	32.1	118.5			13C-EC	-23.4521	9.28396
									13C-EC	37.87	112.55			13C-EC	31.0465	-59.0511
									13C-EC	34.23	108.88			13C-EC	43.1219	-46.5702
									13C-EC	34.23	108.88			13C-EC	34.5431	-56.1952
									13C-EC	33.5042	126.52			13C-EC	44.9179	-45.922
									13C-EC	71.4	128.5			13C-EC	37.4084	-51.5915
									13C-EC	71.4	128.5			13C-EC	24.3024	-57.6084
									13C-EC	39.99	116.32			13C-EC	24.4497	-57.457
									13C-EC	37.9723	-122.52			13C-EC	35.2179	-56.8059
									13C-EC	34.23	108.88			13C-EC	48.9287	-49.2541
									13C-EC	34.23	108.88			13C-EC	28.5372	-40.2447
									13C-EC	17.47	78.33			13C-EC	41.2079	-49.9387
									13C-EC	71.4	128.5			13C-EC	34.7409	-54.6354
									13C-EC	32.1	118.5			13C-EC	34.3118	-55.4612
									13C-EC	71.4	128.5			13C-EC	43.598	-45.9712
									13C-EC	68.36	19.05			13C-EC	43.5094	-49.348
									13C-EC	17.47	78.33			13C-EC	28.4736	-40.88
									13C-EC	34.23	108.88			13C-EC	32.9642	-58.3302
									13C-EC	34.23	108.88			13C-EC	40.2917	-55.5668
									13C-EC	68.36	19.05			13C-EC	50.4039	-55.1808
									13C-EC	32.1	118.5			13C-EC	44.3028	-45.4839
									13C-EC	37.87	112.55			13C-EC	41.9205	-56.6703
									13C-EC	32.1	118.5			13C-EC	37.4527	-50.3208
									13C-EC	34.23	108.88			13C-EC	24.8509	-58.1882
									13C-EC	34.23	108.88			13C-EC	40.4755	-55.1874
									13C-EC	68.36	19.05			13C-EC	34.1845	-58.6428
									13C-EC	68.36	19.05			13C-EC	28.2862	-40.513
									13C-EC	37.87	112.55			13C-EC	-22.6151	1.09146
									13C-EC	31.22	121.54			13C-EC	34.8482	-50.9257
									13C-EC	78.9	11.9			13C-EC	-24.4782	8.63017
									13C-EC	32.1	118.5			13C-EC	43.7494	-49.1543
									13C-EC	34.2	108.9			13C-EC	32.417	-52.2321
									13C-EC	34.2	108.9			13C-EC	48.6742	-53.5583
									13C-EC	32.1	118.5			13C-EC	35.6763	-43.1261
									13C-EC	47.88	106.9			13C-EC	35.6226	-43.1356
									13C-EC	78.9	11.9			13C-EC	36.6676	-42.8446
									13C-EC	34.23	108.88			13C-EC	26.5452	-49.8265
									13C-EC	34.23	108.88			13C-EC	41.086	-51.729
									13C-EC	34.23	108.88			13C-EC	-21.7397	2.38101
									13C-EC	34.23	108.88			13C-EC	29.5627	-55.4708
									13C-EC	34.2	108.9			13C-EC	34.8465	-50.9573
									13C-EC	32.1	118.5			13C-EC	44.7023	-51.5461
									13C-EC	32.1	118.5			13C-EC	33.3848	-53.0006
									13C-EC	47.88	106.9			13C-EC	29.2484	-52.1305
									13C-EC	68.36	19.05			13C-EC	38.8159	-56.2067
									13C-EC	34.23	108.88			13C-EC	30.913	-57.6373
									13C-EC	34.23	108.88			13C-EC	26.8213	-58.5261
									13C-EC	31.22	121.54			13C-EC	26.8508	-58.4922
									13C-EC	78.9	11.9			13C-EC	37.1465	-52.0191
									13C-EC	37.9723	-122.52			13C-EC	44.7823	-47.5697
									13C-EC	32.1	118.5			13C-EC	25.8608	-44.5134
									13C-EC	39.99	116.32			13C-EC	41.2955	-49.2775
									13C-EC	47.88	106.9			13C-EC	39.5132	-52.3555
									13C-EC	34.23	108.88			13C-EC	46.7964	-52.2344
									13C-EC	34.23	108.88			13C-EC	27.8427	-41.3312
									13C-EC	34.2	108.9			13C-EC	43.4447	-46.4031
									13C-EC	37.38	113.25			13C-EC	43.1826	-46.3245
									13C-EC	37.38	113.25			13C-EC	29.115	-55.0798
									13C-EC	37.38	113.25			13C-EC	48.2609	-49.6654
									13C-EC	37.87	112.55			13C-EC	-24.2839	6.42481
									13C-EC	31.22	121.54			13C-EC	35.8761	-58.4776
									13C-EC	37.936	-122.026			13C-EC	30.3057	-51.1173
									13C-EC	32.1	118.5			13C-EC	32.6476	-55.9469
									13C-EC	32.1	118.5			13C-EC	46.5891	-49.2488
									13C-EC	47.88	106.9			13C-EC	-24.7663	5.5684
									13C-EC	34.23	108.88			13C-EC	43.7966	-45.8492
									13C-EC	34.23	108.88			13C-EC	34.6098	-57.0966
									13C-EC	34.2	108.9			13C-EC	-21.0567	12.0019
									13C-EC	37.87	112.55			13C-EC	35.1996	-51.8441
									13C-EC	31.22	121.54			13C-EC	-24.6878	2.12669
									13C-EC	68.36	19.05			13C-EC	-21.3587	0.702673
									13C-EC	68.36	19.05			13C-EC	-20.9576	12.2588
									13C-EC	34.23	108.88			13C-EC	-24.794	2.14317
									13C-EC	34.23	108.88			13C-EC	-22.8037	7.37829
									13C-EC	71.4	128.5			13C-EC	-23.9059	2.16093
									13C-EC	78.9	11.9			13C-EC	27.9725	-55.0415
									13C-EC	32.1	118.5			13C-EC	25.1043	-44.2205
									13C-EC	51	15			13C-EC	37.1641	-51.5213
									13C-EC	31.22	121.54			13C-EC	25.7521	-43.1297
									13C-EC	78.9	11.9			13C-EC	28.2337	-53.107
									13C-EC	32.1	118.5			13C-EC	29.857	-54.2534
									13C-EC	32.1	118.5			13C-EC	29.8263	-54.4286
									13C-EC	71.4	128.5			13C-EC	44.6442	-49.3969
									13C-EC	31.22	121.54			13C-EC	39.1938	-56.0675
									13C-EC	37.7659	-122.399			13C-EC	49.4209	-53.9264
									13C-EC	32.1	118.5			13C-EC	37.4077	-51.6769
									13C-EC	68.36	19.05			13C-EC	24.5709	-54.3174
									13C-EC	51	15			13C-EC	24.5936	-54.2324
									13C-EC	31.22	121.54			13C-EC	30.2405	-54.0979
									13C-EC	38.3109	-122.296			13C-EC	27.3904	-54.9823
									13C-EC	32.1	118.5			13C-EC	41.8151	-48.2495
									13C-EC	34.23	108.88			13C-EC	24.6865	-53.9054
									13C-EC	34.23	108.88			13C-EC	24.5603	-54.3601
									13C-EC	37.9604	-122.357			13C-EC	35.7895	-46.4045
									13C-EC	83.2	-62.5			13C-EC	28.8338	-54.3282
									13C-EC	49.27	-122.51			13C-EC	27.7246	-55.151
									13C-EC	49.28	-123.03			13C-EC	49.0827	-54.2031
									13C-EC	49.24	-123.04			13C-EC	33.2246	-58.6163
									13C-EC	49.27	-122.51			13C-EC	36.1634	-56.6231
									13C-EC	49.28	-123.03			13C-EC	45.0444	-50.7154
									13C-EC	49.24	-123.04			13C-EC	25.6517	-53.5899
									13C-EC	83.2	-62.5			13C-EC	25.4038	-44.5906
									13C-EC	39.2	140.4			13C-EC	45.0435	-52.1105
									13C-EC	39.2	140.4			13C-EC	25.7521	-43.503
									13C-EC	39.2	140.4			13C-EC	23.852	-56.5278
									13C-EC	39.2	140.4			13C-EC	24.9849	-44.2671
									13C-EC	83.2	-62.5			13C-EC	28.3629	-52.782
									13C-EC	83.2	-62.5			13C-EC	25.5764	-43.4014
									13C-EC	34.23	108.88			13C-EC	32.8913	-58.1707
									13C-EC	34.23	108.88			13C-EC	27.8192	-39.1656
									13C-EC	34.23	108.88			13C-EC	23.8683	-56.5424
									13C-EC	34.23	108.88			13C-EC	26.1483	-41.9279
									13C-EC	83.2	-62.5			13C-EC	24.1183	-57.1512
									13C-EC	83.2	-62.5			13C-EC	-22.4905	12.1167
									13C-EC	83.2	-62.5			13C-EC	34.3602	-51.7659
									13C-EC	83.2	-62.5			13C-EC	36.3459	-51.3479
									13C-EC	83.2	-62.5			13C-EC	26.6865	-54.6139
									13C-EC	83.2	-62.5			13C-EC	39.951	-52.049
									13C-EC	83.2	-62.5			13C-EC	-20.1214	14.7265
									13C-EC	83.2	-62.5			13C-EC	28.9901	-58.0496
									13C-EC	83.2	-62.5			13C-EC	-23.3683	4.68414
									13C-EC	83.2	-62.5			13C-EC	-23.1909	1.84422
									13C-EC	34.23	108.88			13C-EC	-21.7958	0.292126
									13C-EC	34.23	108.88			13C-EC	-23.5791	7.08124
									13C-EC	34.23	108.88			13C-EC	25.8608	-55.1003
									13C-EC	34.23	108.88			13C-EC	34.3937	-51.8406
									13C-EC	83.2	-62.5			13C-EC	47.1962	-47.6705
									13C-EC	39.2	140.4			13C-EC	-27.4183	6.49342
									13C-EC	39.2	140.4			13C-EC	25.1698	-55.5523
									13C-EC	39.2	140.4			13C-EC	26.0459	-54.2779
									13C-EC	39.2	140.4			13C-EC	30.9861	-53.0962
									13C-EC	39.2	140.4			13C-EC	28.2944	-55.6588
									13C-EC	39.2	140.4			13C-EC	24.2829	-56.1673
									13C-EC	39.2	140.4			13C-EC	39.6558	-52.11
									13C-EC	39.2	140.4			13C-EC	45.8034	-52.9576
									13C-EC	39.2	140.4			13C-EC	28.6705	-55.8569
									13C-EC	39.2	140.4			13C-EC	45.0916	-48.7397
									13C-EC	39.2	140.4			13C-EC	35.2791	-56.6364
									13C-EC	39.2	140.4			13C-EC	27.9719	-56.8755
									13C-EC	56.49	84.95			13C-EC	31.9381	-58.4493
									13C-EC	6.78	73.18			13C-EC	47.2245	-47.5922
									13C-EC	37.04	99.74			13C-EC	26.1696	-54.8006
									13C-EC	37.04	99.74			13C-EC	45.1532	-46.9404
									13C-EC	6.78	73.18			13C-EC	41.8918	-47.4141
									13C-EC	18.35	73.75			13C-EC	-23.455	10.0062
									13C-EC	37.04	99.74			13C-EC	47.2709	-47.6091
									13C-EC	24.47	118.13			13C-EC	26.3646	-54.9384
									13C-EC	24.47	118.13			13C-EC	25.4581	-50.9402
									13C-EC	24.49	118.1			13C-EC	41.5393	-47.5437
									13C-EC	24.49	118.1			13C-EC	35.0192	-53.052
									13C-EC	37.04	99.74			13C-EC	25.955	-54.2227
									13C-EC	6.78	73.18			13C-EC	38.1417	-52.0127
									13C-EC	6.78	73.18			13C-EC	29.6748	-56.5403
									13C-EC	79.28	101.64			13C-EC	38.0103	-51.7031
									13C-EC	37.04	99.74			13C-EC	35.3765	-56.694
									13C-EC	37.04	99.74			13C-EC	-23.4933	9.74068
									13C-EC	6.78	73.18			13C-EC	26.0631	-54.2224
									13C-EC	6.78	73.18			13C-EC	35.8056	-51.4941
									13C-EC	37.04	99.74			13C-EC	27.4195	-53.0029
									13C-EC	6.78	73.18			13C-EC	-27.421	6.50417
									13C-EC	34.2	108.9			13C-EC	36.9905	-56.8286
									13C-EC	6.78	73.18			13C-EC	39.969	-55.5459
									13C-EC	37.87	112.55			13C-EC	44.7006	-54.077
									13C-EC	37.87	112.55			13C-EC	28.875	-51.7795
									13C-EC	37.87	112.55			13C-EC	-23.9789	11.772
									13C-EC	37.87	112.55			13C-EC	-20.8068	13.3459
									13C-EC	6.78	73.18			13C-EC	-21.4638	5.9174
									13C-EC	37.04	99.74			13C-EC	47.6248	-53.2539
									13C-EC	6.78	73.18			13C-EC	-23.1567	5.78998
									13C-EC	37.04	99.74			13C-EC	-22.2694	9.41888
									13C-EC	18.35	73.75			13C-EC	-22.1012	3.88953
									13C-EC	6.78	73.18			13C-EC	-21.1137	4.35669
									13C-EC	37.04	99.74			13C-EC	-19.777	8.91003
									13C-EC	6.78	73.18			13C-EC	-19.0407	13.1198
									13C-EC	37.04	99.74			13C-EC	-20.8156	5.86713
									13C-EC	34.2	108.9			13C-EC	-22.53	3.3366
									13C-EC	6.78	73.18			13C-EC	-20.4003	4.736
									13C-EC	37.04	99.74			13C-EC	-19.9974	7.47922
									13C-EC	37.87	112.55			13C-EC	-20.8128	3.35816
									13C-EC	37.87	112.55			13C-EC	-19.2293	13.3335
									13C-EC	37.87	112.55			13C-EC	-20.0959	9.04666
									13C-EC	37.87	112.55			13C-EC	-19.1614	13.0929
									13C-EC	18.35	73.75			13C-EC	-21.1954	8.99543
									13C-EC	37.04	99.74			13C-EC	-19.8562	9.18565
									13C-EC	37.04	99.74			13C-EC	-21.0947	9.05759
									13C-EC	6.78	73.18			13C-EC	-22.1657	3.17089
									13C-EC	34.23	108.88			13C-EC	-19.0688	12.9687
									13C-EC	34.23	108.88			13C-EC	-19.9947	6.56534
									13C-EC	34.23	108.88			13C-EC	-19.34	8.37801
									13C-EC	34.2	108.9			13C-EC	-19.9733	8.55263
									13C-EC	37.7659	-122.399			13C-EC	-20.0376	5.45822
									13C-EC	38.3109	-122.296			13C-EC	-20.1525	4.5393
									13C-EC	37.9604	-122.357			13C-EC	-19.5787	12.9664
									13C-EC	83.2	-62.5			13C-EC	-19.1531	8.23831
									13C-EC	49.27	-122.51			13C-EC	-19.0785	13.5428
									13C-EC	38.0063	-121.642			13C-EC	-23.0893	4.14782
									13C-EC	-23.5607	-46.731			13C-EC	-23.5159	4.02057
									13C-EC	19.3188	-99.1847			13C-EC	-20.8834	3.81439
									13C-EC	-22.8666	-43.2167			13C-EC	-21.717	3.75074
									13C-EC	30.619	-96.3362			13C-EC	32.8217	-55.7619
									13C-EC	29.9045	-95.9534			13C-EC	-19.3451	11.9736
									13C-EC	30.2074	-98.768			13C-EC	31.9738	-51.1738
									13C-EC	42.9877	-93.905			13C-EC	-23.3895	3.85656
									13C-EC	43.737	-79.4799			13C-EC	43.8743	-51.4816
									13C-EC	19.4333	-99.1333			13C-EC	-21.3218	9.57044
									13C-EC	40.2471	-111.65			13C-EC	-21.8508	6.49675
									13C-EC	29.43	-98.4912			13C-EC	37.0644	-48.4916
									13C-EC	23.5511	-46.6333			13C-EC	-20.1654	6.97956
									13C-EC	-16.4041	-71.5333			13C-EC	30.8101	-50.9792
									13C-EC	41.4008	-78.8439			13C-EC	40.9174	-53.0246
									13C-EC	39.0253	-76.9239			13C-EC	36.3709	-49.2694
									13C-EC	38.554	-76.9167			13C-EC	-20.0483	13.459
									13C-EC	40.4458	-79.9272			13C-EC	-20.6067	13.2873
									13C-EC	41.8294	-71.4175			13C-EC	-19.0744	13.4156
									13C-EC	32.25	-110.79			13C-EC	-19.7769	7.22134
									13C-EC	38.9559	-90.2664			13C-EC	-19.0476	13.4799
									13C-EC	-16.2646	-48.8294			13C-EC	-22.2298	5.14966
									13C-EC	21.3354	-101.688			13C-EC	-21.3639	3.10323
									13C-EC	19.627	-99.1832			13C-EC	-19.9606	6.96006
									13C-EC	31.0823	-85.4694			13C-EC	-19.0488	13.2621
									13C-EC	28.3804	-82.5406			13C-EC	-22.1742	3.84587
									13C-EC	-16.4	-71.5333			13C-EC	-19.9271	6.99343
									13C-EC	38.3134	-122.383			13C-EC	-20.0695	7.46975
									13C-EC	-27.1534	-50.5257			13C-EC	-22.2381	5.29934
									13C-EC	39.4762	-77.2512			13C-EC	-21.5936	4.77181
									13C-EC	51	15			13C-EC	-20.0653	7.2124
									13C-EC	61.5272	105.318			13C-EC	-20.1516	5.28531
									13C-EC	55.46	26.01			13C-EC	37.0282	-48.5258
									13C-EC	51.5	-0.116667			13C-EC	-22.1659	5.80693
									13C-EC	55.46	26.01			13C-EC	29.1716	-59.4615
									13C-EC	40.4636	-3.74917			13C-EC	-22.6375	10.5057
									13C-EC	40.4636	-3.74917			13C-EC	-22.5531	10.0338
									13C-EC	78.9	11.9			13C-EC	32.2015	-57.716
									13C-EC	47.6027	3.9077			13C-EC	-23.8762	3.68057
									13C-EC	68.36	19.05			13C-EC	-21.3215	3.42226
									13C-EC	68.36	19.05			13C-EC	-20.596	13.6515
									13C-EC	71.4	128.5			13C-EC	-21.8717	6.62258
									13C-EC	79.28	101.64			13C-EC	-21.8866	6.01283
									13C-EC	56.49	84.95			13C-EC	-21.2348	12.9727
									13C-EC	48.8564	2.35194			13C-EC	-22.0344	8.87333
									13C-EC	51.1656	10.4514			13C-EC	-22.2499	6.98385
									13C-EC	56.0177	8.52803			13C-EC	-25.751	4.36571
									13C-EC	56.4937	10.0441			13C-EC	-22.3785	9.62547
									13C-EC	52.4478	52.4478			13C-EC	-20.8246	13.2604
									13C-EC	49.4864	8.22326			13C-EC	-24.1319	4.99867
									13C-EC	47.9541	6.74252			13C-EC	-23.6705	11.6216
									13C-EC	52.2598	4.98341			13C-EC	-25.6206	4.46551
									13C-EC	53.2108	-8.73141			13C-EC	-20.3222	-0.250128
									13C-EC	47.13	7.58			13C-EC	-23.9169	5.57355
									13C-EC	48.5667	7.75			13C-EC	26.4123	-52.3362
									13C-EC	51.5	-0.116667			13C-OC	-97.7623	50.335
									13C-EC	50.1981	9.09885			13C-OC	-97.2154	50.6878
									13C-EC	47.0929	2.38184			13C-OC	-97.872	49.1894
									13C-EC	78.9	11.9			13C-OC	-99.7191	50.6817
									13C-EC	48.5667	7.75			13C-OC	-97.3367	50.2082
									13C-EC	22.12	114.08			13C-OC	-99.2876	49.3822
									13C-EC	36	120.3			13C-OC	-98.2832	49.23
									13C-EC	39.1	117.2			13C-OC	-97.5346	49.4496
									13C-EC	34.2	108.9			13C-OC	-97.3389	49.4109
									13C-EC	38.3	109.8			13C-OC	-96.9335	50.665
									13C-EC	29.5	106.5			13C-OC	-98.5591	50.3321
									13C-EC	23.1	113.2			13C-OC	-97.0574	50.8031
									13C-EC	22.2	114.1			13C-OC	-99.7989	50.7125
									13C-EC	30.2	120.1			13C-OC	-97.1049	50.4726
									13C-EC	31.2	121.4			13C-OC	-98.059	49.6158
									13C-EC	30.5	114.2			13C-OC	-97.7778	49.3254
									13C-EC	24.4	118.1			13C-OC	-97.0245	51.0359
									13C-EC	39.9	116.4			13C-OC	-99.8781	50.6382
									13C-EC	43.9	125.3			13C-OC	-99.8246	50.8225
									13C-EC	38.3	101.1			13C-OC	-97.9822	48.9925
									13C-EC	43.9	125.3			13C-OC	-98.0093	49.7266
									13C-EC	38.3	101.1			13C-OC	-98.069	49.8891
									13C-EC	36	120.3			13C-OC	-98.4821	48.3236
									13C-EC	39.1	117.2			13C-OC	-98.1352	48.7091
									13C-EC	39.9	116.4			13C-OC	-103.356	37.5027
									13C-EC	34.2	108.9			13C-OC	-101.978	46.6624
									13C-OC	22.12	114.08			13C-OC	-105.242	42.3951
									13C-OC	22.12	114.08			13C-OC	-96.3311	44.7496
									13C-OC	22.12	114.08			13C-OC	-105.599	35.088
									13C-OC	22.12	114.08			13C-OC	-108.067	36.7437
									13C-OC	22.12	114.08			13C-OC	-109.095	40.4994
									13C-OC	22.12	114.08			13C-OC	-106.307	42.8513
									13C-OC	22.12	114.08			13C-OC	-108.915	40.1471
									13C-OC	22.12	114.08			13C-OC	-101.446	44.9968
									13C-OC	22.12	114.08			13C-OC	-102.387	46.1269
									13C-OC	22.12	114.08			13C-OC	-98.6992	37.9102
									13C-OC	22.12	114.08			13C-OC	-92.9923	47.5882
									13C-OC	22.12	114.08			13C-OC	-95.839	45.3682
									13C-OC	22.12	114.08			13C-OC	-93.5701	44.6543
									13C-OC	22.12	114.08			13C-OC	-95.0593	47.0233
									13C-OC	22.12	114.08			13C-OC	-105.444	35.7697
									13C-OC	22.12	114.08			13C-OC	-99.1066	38.4933
									13C-OC	22.12	114.08			13C-OC	-106.582	38.3749
									13C-OC	22.12	114.08			13C-OC	-98.4113	46.8233
									13C-OC	22.12	114.08			13C-OC	-106.252	43.6933
									13C-OC	22.12	114.08			13C-OC	-108.057	39.0191
									13C-OC	22.12	114.08			13C-OC	-97.2459	44.6721
									13C-OC	22.12	114.08			13C-OC	-106.342	36.4448
									13C-OC	22.12	114.08			13C-OC	-108.147	38.8572
									13C-OC	22.12	114.08			13C-OC	-100.54	42.736
									13C-OC	36	120.3			13C-OC	-102.56	33.3931
									13C-OC	39.1	117.2			13C-OC	-102.702	33.4489
									13C-OC	34.2	108.9			13C-OC	128.385	-19.9753
									13C-OC	38.3	109.8			13C-OC	-88.6337	45.3555
									13C-OC	29.5	106.5			13C-OC	125.128	-22.3115
									13C-OC	23.1	113.2			13C-OC	124.966	-20.9748
									13C-OC	22.2	114.1			13C-OC	125.464	-20.2117
									13C-OC	30.2	120.1			13C-OC	125.801	-20.9741
									13C-OC	31.2	121.4			13C-OC	126.958	-19.2777
									13C-OC	30.5	114.2			13C-OC	-84.9608	40.6382
									13C-OC	24.4	118.1			13C-OC	-84.9582	40.7324
									13C-OC	39.9	116.4			13C-OC	-84.9551	40.6989
									13C-OC	43.9	125.3			13C-OC	-84.9732	40.6153
									13C-OC	38.3	101.1			13C-OC	-84.9904	40.451
									13C-OC	43.9	125.3			13C-OC	-84.9819	40.7152
									13C-OC	38.3	101.1			13C-OC	-106.023	35.9027
									13C-OC	36	120.3			13C-OC	-104.432	38.8837
									13C-OC	39.1	117.2			13C-OC	-92.7956	42.7434
									13C-OC	34.2	108.9			13C-OC	-108.295	38.5966
									13C-OC	39.9	116.4			13C-OC	-106.431	35.8105
									13C-OC	23.1	113.2			13C-OC	-107.846	37.3174
									13C-OC	22.2	114.1			13C-OC	-109.743	37.7118
									13C-OC	38.3	109.8			13C-OC	-102.776	33.2445
									13C-OC	30.2	120.1			13C-OC	-104.691	34.7285
									13C-OC	31.2	121.4			13C-OC	-108.135	39.197
									13C-OC	30.5	114.2			13C-OC	-90.2413	31.3888
									13C-OC	24.4	118.1			13C-OC	-90.2429	31.383
									13C-OC	29.5	106.5			13C-OC	-91.0068	31.1132
									13C-OC	34.23	108.88			13C-OC	-92.6333	30.7176
									13C-OC	37.1773	-3.59856			13C-OC	-90.255	31.3805
									13C-OC	34.23	108.88			13C-OC	-108.213	31.5293
									13C-OC	34.23	108.88			13C-OC	-107.01	30.8281
									13C-OC	34.23	108.88			13C-OC	-107.438	30.7514
									13C-OC	34.23	108.88			13C-OC	-108.088	30.4915
									13C-OC	34.23	108.88			13C-OC	-107.22	30.7525
									13C-OC	34.23	108.88			13C-OC	-93.9665	44.9423
									13C-OC	31.4	121.28			13C-OC	-104.865	30.4603
									13C-OC	31.4	121.28			13C-OC	-93.0838	43.1363
									13C-OC	31.4	121.28			13C-OC	127.971	-22.2806
									13C-OC	31.4	121.28			13C-OC	-89.5598	43.7406
									13C-OC	31.4	121.28			13C-OC	-94.1295	47.2764
									13C-OC	31.4	121.28			13C-OC	-89.8443	43.6578
									13C-OC	31.63	121.39			13C-OC	-107.976	31.332
									13C-OC	30.92	121.47			13C-OC	127.847	-21.5453
									13C-OC	31.22	121.54			13C-OC	-94.8562	47.0876
									13C-OC	31.03	121.22			13C-OC	-109.951	37.2287
									13C-OC	31.19	121.43			13C-OC	-108.354	31.7815
									13C-OC	39.9892	116.307			13C-OC	-94.9034	47.228
									13C-OC	39.59	116.18			13C-OC	-104	44.7106
									13C-OC	39.59	116.18			13C-OC	-89.377	43.8476
									13C-OC	33.5042	126.52			13C-OC	-106.263	30.9079
									13C-OC	33.5042	126.52			13C-OC	-89.6644	43.6462
									13C-OC	26.4499	80.3319			13C-OC	-93.7256	47.2034
									13C-OC	26.4499	80.3319			13C-OC	-102.77	33.3629
									13C-OC	26.4499	80.3319			13C-OC	-109.235	33.4346
									13C-OC	26.4499	80.3319			13C-OC	-94.2559	46.2272
									13C-OC	26.4499	80.3319			13C-OC	-109.747	37.6386
									13C-OC	30.9971	78.7477			13C-OC	-89.6706	43.7567
									13C-OC	30.9971	78.7477			13C-OC	128.718	-22.2391
									13C-OC	30.9971	78.7477			13C-OC	-108.616	29.639
									13C-OC	30.9971	78.7477			13C-OC	-105.247	31.1578
									13C-OC	30.9971	78.7477			13C-OC	-93.681	45.9305
									13C-OC	31.22	121.54			13C-OC	-95.4847	49.1113
									13C-OC	22.31	114.16			13C-OC	130.633	-21.64
									13C-OC	31.22	121.54			13C-OC	-94.2108	47.1388
									13C-OC	34.23	108.88			13C-OC	-95.5208	49.0368
									13C-OC	34.23	108.88			13C-OC	126.869	-21.454
									13C-OC	37.1773	-3.59856			13C-OC	-104.881	31.2616
									13C-OC	31.22	121.54			13C-OC	-94.9	46.903
									13C-OC	37.1773	-3.59856			13C-OC	126.192	-19.9541
									13C-OC	51	15			13C-OC	129.363	-21.8647
									13C-OC	34.23	108.88			13C-OC	-95.4969	50.4333
									13C-OC	34.23	108.88			13C-OC	-95.9303	49.0291
									13C-OC	31.22	121.54			13C-OC	-88.523	45.0997
									13C-OC	39.59	116.18			13C-OC	-93.4938	45.7753
									13C-OC	37	-3.4			13C-OC	-95.3172	49.8166
									13C-OC	31.22	121.54			13C-OC	-95.6673	50.8761
									13C-OC	39.59	116.18			13C-OC	-95.3874	50.114
									13C-OC	37.1773	-3.59856			13C-OC	-93.8994	45.0132
									13C-OC	51	15			13C-OC	129.173	-22.4633
									13C-OC	37.1773	-3.59856			13C-OC	-91.3654	36.7888
									13C-OC	31.22	121.54			13C-OC	-91.3688	36.774
									13C-OC	39.59	116.18			13C-OC	-94.6867	35.4753
									13C-OC	17.47	78.33			13C-OC	-91.5061	36.8145
									13C-OC	31.22	121.54			13C-OC	-89.1949	45.1145
									13C-OC	39.59	116.18			13C-OC	128.875	-22.4348
									13C-OC	37.1773	-3.59856			13C-OC	-92.7497	42.6638
									13C-OC	34.23	108.88			13C-OC	-104.68	34.7173
									13C-OC	34.23	108.88			13C-OC	-91.5916	36.6328
									13C-OC	17.47	78.33			13C-OC	-91.4348	36.5514
									13C-OC	51	15			13C-OC	-91.9665	36.7763
									13C-OC	31.22	121.54			13C-OC	-94.6953	35.1934
									13C-OC	37.87	112.55			13C-OC	132.141	-20.9751
									13C-OC	34.23	108.88			13C-OC	129.9	-21.5296
									13C-OC	34.23	108.88			13C-OC	129.127	-21.1475
									13C-OC	31.22	121.54			13C-OC	-95.5278	49.0363
									13C-OC	37.87	112.55			13C-OC	-88.7687	45.4837
									13C-OC	34.23	108.88			13C-OC	-95.7023	48.834
									13C-OC	34.23	108.88			13C-OC	-104.738	31.3155
									13C-OC	51	15			13C-OC	-95.437	49.2167
									13C-OC	31.22	121.54			13C-OC	-90.3714	43.0525
									13C-OC	34.23	108.88			13C-OC	-95.3573	49.4837
									13C-OC	34.23	108.88			13C-OC	-88.9419	45.1053
									13C-OC	34.23	108.88			13C-OC	-88.9247	45.4176
									13C-OC	34.23	108.88			13C-OC	-105.759	30.9906
									13C-OC	37.87	112.55			13C-OC	-91.1696	36.1244
									13C-OC	37.87	112.55			13C-OC	-91.2207	36.2538
									13C-OC	37.1773	-3.59856			13C-OC	-91.2048	36.1389
									13C-OC	31.22	121.54			13C-OC	-91.171	36.0851
									13C-OC	37.87	112.55			13C-OC	130.658	-21.827
									13C-OC	37.87	112.55			13C-OC	-108.189	38.5353
									13C-OC	37.87	112.55			13C-OC	-89.2215	44.9409
									13C-OC	31.22	121.54			13C-OC	-94.7351	35.34
									13C-OC	34.23	108.88			13C-OC	-91.4464	36.7595
									13C-OC	34.23	108.88			13C-OC	-91.462	36.7787
									13C-OC	37.38	113.25			13C-OC	-91.5012	36.7453
									13C-OC	37.38	113.25			13C-OC	-91.5791	30.8318
									13C-OC	37.38	113.25			13C-OC	-92.6039	30.6885
									13C-OC	37.38	113.25			13C-OC	-90.1422	31.0185
									13C-OC	37.1773	-3.59856			13C-OC	-91.4571	30.8573
									13C-OC	34.23	108.88			13C-OC	126.179	-20.6485
									13C-OC	34.23	108.88			13C-OC	-108.614	29.6291
									13C-OC	31.22	121.54			13C-OC	-89.8677	30.5679
									13C-OC	33.5042	126.52			13C-OC	-92.6103	30.6593
									13C-OC	37.38	113.25			13C-OC	-89.873	30.5534
									13C-OC	37.38	113.25			13C-OC	-89.9278	30.5596
									13C-OC	37.38	113.25			13C-OC	-109.233	33.4288
									13C-OC	37.38	113.25			13C-OC	130.517	-21.0118
									13C-OC	34.23	108.88			13C-OC	-95.5087	50.6998
									13C-OC	34.23	108.88			13C-OC	127.597	-23.9691
									13C-OC	34.23	108.88			13C-OC	-95.3059	49.9383
									13C-OC	34.23	108.88			13C-OC	-94.2703	47.1933
									13C-OC	34.23	108.88			13C-OC	132.291	-21.0214
									13C-OC	34.23	108.88			13C-OC	127.657	-23.9172
									13C-OC	37.87	112.55			13C-OC	-89.243	44.066
									13C-OC	37.1773	-3.59856			13C-OC	132.004	-20.9458
									13C-OC	37.87	112.55			13C-OC	-93.4956	34.7894
									13C-OC	51	15			13C-OC	-94.5004	33.6987
									13C-OC	37.87	112.55			13C-OC	-94.501	33.461
									13C-OC	37.1773	-3.59856			13C-OC	-92.0826	35.2481
									13C-OC	37.87	112.55			13C-OC	-94.1246	34.5648
									13C-OC	37.1773	-3.59856			13C-OC	-94.0726	45.3981
									13C-OC	37.1773	-3.59856			13C-OC	-90.3726	43.0192
									13C-OC	51	15			13C-OC	127.174	-20.63
									13C-OC	37.38	113.25			13C-OC	-105.821	31.0022
									13C-OC	37.38	113.25			13C-OC	-92.197	35.0462
									13C-OC	37.38	113.25			13C-OC	-92.023	35.1258
									13C-OC	37.38	113.25			13C-OC	-92.0839	35.0974
									13C-OC	34.23	108.88			13C-OC	-94.1257	34.5443
									13C-OC	34.23	108.88			13C-OC	-92.8679	42.818
									13C-OC	33.5042	126.52			13C-OC	130.699	-22.6299
									13C-OC	37.1773	-3.59856			13C-OC	-88.544	44.5961
									13C-OC	37.38	113.25			13C-OC	-95.0827	49.7005
									13C-OC	37.38	113.25			13C-OC	-94.3424	46.7014
									13C-OC	37.38	113.25			13C-OC	131.641	-20.4023
									13C-OC	37.38	113.25			13C-OC	-88.7143	45.0716
									13C-OC	49.79	18.24			13C-OC	-106.955	30.7341
									13C-OC	49.79	18.24			13C-OC	-93.8598	47.1652
									13C-OC	49.79	18.24			13C-OC	-93.9585	44.9892
									13C-OC	49.79	18.24			13C-OC	-107.737	31.0755
									13C-OC	49.79	18.24			13C-OC	-93.2686	45.6747
									13C-OC	34.23	108.88			13C-OC	126.882	-22.1375
									13C-OC	34.23	108.88			13C-OC	125.422	-20.5772
									13C-OC	17.47	78.33			13C-OC	128.724	-21.3106
									13C-OC	49.79	18.24			13C-OC	128.953	-20.3149
									13C-OC	49.79	18.24			13C-OC	130.694	-19.7869
									13C-OC	49.79	18.24			13C-OC	125.424	-19.1895
									13C-OC	49.79	18.24			13C-OC	-102.418	45.514
									13C-OC	49.79	18.24			13C-OC	-106.89	43.5207
									13C-OC	17.47	78.33			13C-OC	-107.315	39.96
									13C-OC	34.23	108.88			13C-OC	-99.0571	39.7875
									13C-OC	34.23	108.88			13C-OC	-108.059	36.5651
									13C-OC	37.87	112.55			13C-OC	-109.044	36.9642
									13C-OC	34.23	108.88			13C-OC	127.118	-21.5133
									13C-OC	34.23	108.88			13C-OC	127.648	-22.3853
									13C-OC	37.87	112.55			13C-OC	124.873	-19.1509
									13C-OC	31.22	121.54			13C-OC	125.657	-19.0359
									13C-OC	34.23	108.88			13C-OC	125.969	-22.0804
									13C-OC	34.23	108.88			13C-OC	125.653	-20.2041
									13C-OC	34.23	108.88			13C-OC	126.334	-21.609
									13C-OC	34.23	108.88			13C-OC	131.343	-20.0169
									13C-OC	37.1773	-3.59856			13C-OC	126.016	-19.909
									13C-OC	34.23	108.88			13C-OC	127.494	-21.8749
									13C-OC	34.23	108.88			13C-OC	125.428	-20.9387
									13C-OC	37.38	113.25			13C-OC	125.215	-19.5841
									13C-OC	37.38	113.25			13C-OC	129.606	-20.8618
									13C-OC	37.38	113.25			13C-OC	125.518	-20.1552
									13C-OC	37.38	113.25			13C-OC	128.117	-20.9842
									13C-OC	37.87	112.55			13C-OC	128.406	-19.2396
									13C-OC	31.22	121.54			13C-OC	128.565	-21.1452
									13C-OC	37.1773	-3.59856			13C-OC	126.142	-23.1907
									13C-OC	34.23	108.88			13C-OC	125.259	-20.8968
									13C-OC	34.23	108.88			13C-OC	131.642	-20.0655
									13C-OC	37	-3.4			13C-OC	130.299	-19.0286
									13C-OC	37.38	113.25			13C-OC	126.662	-19.9033
									13C-OC	37.38	113.25			13C-OC	129.776	-19.2705
									13C-OC	37.38	113.25			13C-OC	130.676	-19.926
									13C-OC	37.87	112.55			13C-OC	-102.984	38.692
									13C-OC	31.22	121.54			13C-OC	130.454	-19.7148
									13C-OC	34.23	108.88			13C-OC	127.07	-19.2206
									13C-OC	34.23	108.88			13C-OC	128.093	-20.3639
									13C-OC	37.1773	-3.59856			13C-OC	125.491	-20.5138
									13C-OC	37.87	112.55			13C-OC	127.578	-24.0012
									13C-OC	31.22	121.54			13C-OC	129.895	-21.7094
									13C-OC	34.23	108.88			13C-OC	129.232	-22.2265
									13C-OC	34.23	108.88			13C-OC	129.108	-20.6774
									13C-OC	37.1773	-3.59856			13C-OC	129.996	-19.8133
									13C-OC	50.91	14.89			13C-OC	126.216	-19.0361
									13C-OC	31.22	121.54			13C-OC	125.15	-22.3666
									13C-OC	31.22	121.54			13C-OC	125.842	-19.4508
									13C-OC	51	15			13C-OC	128.208	-18.7054
									13C-OC	31.22	121.54			13C-OC	126.413	-20.8722
									13C-OC	34.23	108.88			13C-OC	126.603	-18.9302
									13C-OC	34.23	108.88			13C-OC	128.61	-21.4847
									13C-OC	34.23	108.88			13C-OC	129.599	-20.9907
									13C-OC	34.23	108.88			13C-OC	128.591	-21.5453
									13C-OC	34.23	108.88			13C-OC	130.016	-19.5874
									13C-OC	34.23	108.88			13C-OC	131.653	-20.0133
									13C-OC	34.23	108.88			13C-OC	125.917	-22.9117
									13C-OC	49.27	-122.51			13C-OC	126.551	-19.9696
									13C-OC	49.28	-123.03			13C-OC	131.225	-20.6042
									13C-OC	49.24	-123.04			13C-OC	126.206	-18.9941
									13C-OC	49.27	-122.51			13C-OC	-106.498	36.7819
									13C-OC	49.28	-123.03			13C-OC	-104.439	39.8866
									13C-OC	49.24	-123.04			13C-OC	-100.999	42.69
									13C-OC	34.23	108.88			13C-OC	-103.838	44.4308
									13C-OC	34.23	108.88			13C-OC	-107.491	30.7579
									13C-OC	34.23	108.88			13C-OC	-104.972	31.1861
									13C-OC	34.23	108.88			13C-OC	-106.547	31.1776
									13C-OC	34.23	108.88			13C-OC	-85.0829	39.8427
									13C-OC	34.23	108.88			13C-OC	-85.0843	39.8444
									13C-OC	34.23	108.88			13C-OC	-105.623	38.9136
									13C-OC	34.23	108.88			13C-OC	-104.134	41.7954
									13C-OC	34.23	108.88			13C-OC	-107.048	42.0344
									13C-OC	34.23	108.88			13C-OC	-107.168	37.9844
									13C-OC	34.23	108.88			13C-OC	-99.9425	40.897
									13C-OC	34.23	108.88			13C-OC	-105.55	40.6163
									13C-OC	34.23	108.88			13C-OC	-105.963	38.034
									13C-OC	34.23	108.88			13C-OC	-108.258	41.6171
									13C-OC	34.23	108.88			13C-OC	-102.2	34.7155
									13C-OC	34.23	108.88			13C-OC	-105.081	39.3169
									13C-OC	34.23	108.88			13C-OC	-102.42	38.6458
									13C-OC	34.23	108.88			13C-OC	-104.328	34.2291
									13C-OC	34.23	108.88			13C-OC	-106.817	40.7487
									13C-OC	34.23	108.88			13C-OC	-104.877	40.5741
									13C-OC	34.23	108.88			13C-OC	-104.891	37.3673
									13C-OC	34.23	108.88			13C-OC	-105.808	37.6666
									13C-OC	34.23	108.88			13C-OC	-107.196	40.4437
									13C-OC	34.23	108.88			13C-OC	-105.416	40.6697
									13C-OC	39.9892	116.307			13C-OC	-109.316	38.0072
									13C-OC	34.23	108.88			13C-OC	-105.43	40.4771
									13C-OC	34.23	108.88			13C-OC	-102.846	40.3413
									13C-OC	34.23	108.88			13C-OC	-100.042	41.1143
									13C-OC	34.23	108.88			13C-OC	-104.094	40.9406
									13C-OC	34.23	108.88			13C-OC	-102.329	38.11
									13C-OC	34.23	108.88			13C-OC	-107.558	36.5192
									13C-OC	34.23	108.88			13C-OC	-102.317	38.4367
									13C-OC	34.23	108.88			13C-OC	-107.103	41.1139
									13C-OC	34.23	108.88			13C-OC	-103.268	43.8479
									13C-OC	34.23	108.88			13C-OC	-107.237	36.9977
									13C-OC	34.23	108.88			13C-OC	-109.064	40.6623
									13C-OC	34.23	108.88			13C-OC	-102.147	38.7287
									13C-OC	34.23	108.88			13C-OC	-107.584	41.4663
									13C-OC	34.23	108.88			13C-OC	-106.13	40.8806
									13C-OC	34.23	108.88			13C-OC	-107.36	42.579
									13C-OC	34.23	108.88			13C-OC	-106.651	42.0616
									13C-OC	34.23	108.88			13C-OC	-103.233	33.594
									13C-OC	34.23	108.88			13C-OC	-105.618	37.1857
									13C-OC	34.23	108.88			13C-OC	-103.462	42.5729
									13C-OC	34.23	108.88			13C-OC	-102.915	38.5975
									13C-OC	34.23	108.88			13C-OC	-104.973	41.6529
									13C-OC	34.23	108.88			13C-OC	-107.533	36.3383
									13C-OC	34.23	108.88			13C-OC	-102.145	42.4946
									13C-OC	34.23	108.88			13C-OC	-104.4	38.2155
									13C-OC	24.47	118.13			13C-OC	-107.05	37.8014
									13C-OC	24.47	118.13			13C-OC	-104.233	42.0487
									13C-OC	24.49	118.1			13C-OC	-107.822	41.9388
									13C-OC	24.49	118.1			13C-OC	-104.921	40.3185
									13C-OC	28.6333	77.1667			13C-OC	-103.91	41.9812
									13C-OC	25.3	83.05			13C-OC	-98.4223	44.6129
									13C-OC	22.55	88.3333			13C-OC	-102.521	41.4385
									13C-OC	22.56	114.53			13C-OC	-99.6714	39.9052
									13C-OC	22.56	114.53			13C-OC	-98.1143	46.7704
									13C-OC	37.7659	-122.399			13C-OC	-103.417	40.4414
									13C-OC	38.3109	-122.296			13C-OC	-104.651	37.3749
									13C-OC	37.9604	-122.357			13C-OC	-106.998	42.0748
									13C-OC	83.2	-62.5			13C-OC	-99.0493	38.4959
									13C-OC	49.27	-122.51			13C-OC	-108.633	37.4803
									13C-OC	38.0063	-121.642			13C-OC	-106.754	40.4669
									13C-OC	-23.5607	-46.731			13C-OC	-99.6321	42.0078
									13C-OC	19.3188	-99.1847			13C-OC	-102.896	35.4714
									13C-OC	-22.8666	-43.2167			13C-OC	-101.621	40.502
									13C-OC	30.619	-96.3362			13C-OC	-100.626	41.8919
									13C-OC	29.9045	-95.9534			13C-OC	-98.4452	39.1083
									13C-OC	30.2074	-98.768			13C-OC	-101.561	38.6113
									13C-OC	42.9877	-93.905			13C-OC	-102.286	43.9696
									13C-OC	43.737	-79.4799			13C-OC	-103.141	33.322
									13C-OC	19.4333	-99.1333			13C-OC	-105.311	40.2511
									13C-OC	40.2471	-111.65			13C-OC	-102.959	38.2957
									13C-OC	29.43	-98.4912			13C-OC	-105.317	42.7826
									13C-OC	23.5511	-46.6333			13C-OC	-102.2	42.2168
									13C-OC	-16.4041	-71.5333			13C-OC	-102.564	45.5301
									13C-OC	41.4008	-78.8439			13C-OC	-100.763	35.6442
									13C-OC	37.9604	-122.357			13C-OC	-101.745	38.9772
									13C-OC	49.27	-122.51			13C-OC	-102.895	42.7016
									13C-OC	-23.5607	-46.731			13C-OC	-97.5689	39.1741
									13C-OC	-22.8666	-43.2167			13C-OC	-94.1568	43.2972
									13C-OC	29.9045	-95.9534			13C-OC	-100.84	41.6474
									13C-OC	42.9877	-93.905			13C-OC	-102.277	42.843
									13C-OC	29.43	-98.4912			13C-OC	-104.122	42.1272
									13C-OC	-16.4041	-71.5333			13C-OC	-97.8596	46.7055
									13C-OC	31.0823	-85.4694			13C-OC	-94.6672	46.4401
									13C-OC	-27.1534	-50.5257			13C-OC	-101.098	41.1702
									13C-OC	39.0253	-76.9239			13C-OC	-100.606	41.0698
									13C-OC	39	-76.9167			13C-OC	-103.868	34.1205
									13C-OC	40.4458	-79.9272			13C-OC	-102.219	39.9843
									13C-OC	41.8294	-71.4175			13C-OC	-97.8352	47.3
									13C-OC	32.25	-110.79			13C-OC	-94.1255	43.3873
									13C-OC	38.9559	-90.2664			13C-OC	-100.448	42.2133
									13C-OC	-16.2646	-48.8294			13C-OC	-102.566	45.4504
									13C-OC	21.3354	-101.688			13C-OC	-107.658	37.5231
									13C-OC	19.627	-99.1832			13C-OC	-97.6052	48.3512
									13C-OC	31.0823	-85.4694			13C-OC	-95.1904	43.6319
									13C-OC	28.3804	-82.5406			13C-OC	-102.139	42.7383
									13C-OC	-16.4	-71.5333			13C-OC	-100.236	40.5007
									13C-OC	38.3134	-122.383			13C-OC	-102.456	41.4985
									13C-OC	-27.1534	-50.5257			13C-OC	-105.263	42.7549
									13C-OC	39.4762	-77.2512			13C-OC	-102.236	36.2976
									13C-OC	51	15			13C-OC	-99.5282	37.3896
									13C-OC	61.5272	105.318			13C-OC	-100.664	35.5725
									13C-OC	55.46	26.01			13C-OC	-105.662	36.681
									13C-OC	51.5	-0.116667			13C-OC	-103.13	34.908
									13C-OC	52.2598	4.98341			13C-OC	-102.4	38.2881
									13C-OC	40.4636	-3.74917			13C-OC	-99.4545	41.2518
									13C-OC	56.4937	10.0441			13C-OC	-101.946	42.5818
									13C-OC	78.9	11.9			13C-OC	-97.4644	39.2766
									13C-OC	47.6027	3.9077			13C-OC	-97.1457	41.1197
									13C-OC	68.36	19.05			13C-OC	-97.3544	40.4944
									13C-OC	40.4636	-3.74917			13C-OC	-97.1011	42.5224
									13C-OC	71.4	128.5			13C-OC	-95.512	45.6309
									13C-OC	79.28	101.64			13C-OC	-107.316	41.7596
									13C-OC	40.4636	-3.74917			13C-OC	-99.6803	42.2665
									13C-OC	53.2108	-8.73141			13C-OC	-101.398	38.1605
									13C-OC	47.13	7.58			13C-OC	-97.5797	40.813
									13C-OC	48.5667	7.75			13C-OC	-98.0606	46.8567
									13C-OC	51.5	-0.116667			13C-OC	-103.387	36.5847
									13C-OC	50.1981	9.09885			13C-OC	-98.623	44.9088
									13C-OC	56.49	84.95			13C-OC	-102.897	35.5989
									13C-OC	48.8564	2.35194			13C-OC	-97.9079	41.0202
									13C-OC	51.1656	10.4514			13C-OC	-108.794	38.0239
									13C-OC	68.36	19.05			13C-OC	-101.605	39.2698
									13C-OC	53.2108	-8.73141			13C-OC	127.899	-22.5022
									13C-OC	47.13	7.58			13C-OC	-95.1202	35.4531
									13C-OC	48.5667	7.75			13C-OC	-101.963	34.7973
									13C-OC	51.5	-0.116667			13C-OC	-107.044	37.5024
									13C-OC	50.1981	9.09885			13C-OC	-105.871	41.6192
									13C-OC	47.0929	2.38184			13C-OC	-102.276	36.5261
									13C-OC	56.4937	10.0441			13C-OC	-105.281	35.5615
									13C-OC	52.4478	52.4478			13C-OC	-103.892	40.4574
									13C-OC	49.4864	8.22326			13C-OC	-107.229	38.8416
									13C-OC	47.9541	6.74252			13C-OC	-106.297	41.5057
									13C-OC	56.0177	8.52803			13C-OC	-107.6	42.5517
									13C-OC	56.4937	10.0441			13C-OC	-105.904	41.441
									13C-OC	52.4478	52.4478			13C-OC	-103.734	41.5139
									13C-OC	49.4864	8.22326			13C-OC	-107.071	38.9108
									13C-OC	47.9541	6.74252			13C-OC	-103.105	36.2265
									13C-OC	55.46	26.01			13C-OC	-100.271	43.7099
									13C-OC	47.0929	2.38184			13C-OC	-101.403	35.26
									13C-OC	56.4937	10.0441			13C-OC	-99.6848	47.3787
									13C-OC	52.4478	52.4478			13C-OC	-96.973	41.8569
									13C-OC	49.4864	8.22326			13C-OC	-97.1116	42.3864
									13C-OC	47.9541	6.74252			13C-OC	-92.9434	47.645
									13C-OC	56.0177	8.52803			13C-OC	-96.9683	42.161
									13C-OC	56.4937	10.0441			13C-OC	-105.764	38.0842
									13C-OC	52.4478	52.4478			13C-OC	-99.6548	39.2669
									13C-OC	49.4864	8.22326			13C-OC	-99.7602	47.3256
									13C-OC	48.5667	7.75			13C-OC	-106.315	37.2558
									13C-OC	52.2598	4.98341			14C-EC	55.4804	-91.6588
									13C-OC	53.2108	-8.73141			14C-EC	77.0173	-70.4578
									13C-OC	47.13	7.58			14C-EC	77.0336	-70.4357
									13C-OC	48.5667	7.75			14C-EC	55.4318	-91.4395
									13C-OC	51.5	-0.116667			14C-EC	70.7715	-72.6465
									13C-OC	50.1981	9.09885			14C-EC	71.2432	-74.3219
									13C-OC	47.0929	2.38184			14C-EC	76.6702	-74.3496
									13C-OC	78.9	11.9			14C-EC	65.9158	-87.4214
									13C-OC	30.5	114.2			14C-EC	75.6126	-75.0324
									13C-OC	24.4	118.1			14C-EC	66.2138	-84.4119
									13C-OC	39.9	116.4			14C-EC	38.9171	-74.015
									13C-OC	43.9	125.3			14C-EC	32.8777	-75.8062
									13C-OC	38.3	101.1			14C-EC	32.3244	-75.6723
									13C-OC	43.9	125.3			14C-EC	33.3187	-75.8822
									13C-OC	38.3	101.1			14C-EC	32.2994	-75.6796
									13C-OC	36	120.3			14C-EC	33.2288	-75.8683
									13C-OC	39.1	117.2			14C-EC	49.0718	-99.9065
									13C-OC	23.1	113.3			14C-EC	48.4694	-100.385
									13C-OC	26.45	80.33			14C-EC	50.5639	-98.5889
									13C-OC	22.12	114.08			14C-EC	49.9238	-99.1836
									13C-OC	36	120.3			14C-EC	33.1875	-75.8651
									13C-OC	39.1	117.2			14C-EC	32.2646	-75.6593
									13C-OC	34.2	108.9			14C-EC	32.3248	-75.6788
									13C-OC	38.3	109.8			14C-EC	33.2725	-75.8745
									13C-OC	29.5	106.5			14C-EC	33.1888	-75.8555
									13C-OC	23.1	113.2			14C-EC	38.5717	-73.8911
									13C-OC	34.23	108.88			14C-EC	-73.9944	-96.845
									13C-OC	31.4	121.283			14C-EC	-77.0214	-97.1002
									13C-OC	30.5	114.35			14C-EC	-76.6947	-96.9464
									13C-OC	30.91	121.45			14C-EC	-76.8209	-97.0096
									13C-OC	31.05	121.8			14C-EC	-76.8942	-97.0896
									13C-OC	22.2	114.1			14C-EC	-76.7329	-96.949
									13C-OC	30.2	120.1			14C-EC	-73.4597	-96.6745
									13C-OC	31.2	121.4			14C-EC	60.1221	-67.0113
									13C-OC	31.04	121.22			14C-EC	59.5615	-67.536
									13C-OC	31.62	121.39			14C-EC	59.7183	-67.3741
									13C-OC	31.16	121.43			14C-EC	59.9196	-67.0887
									13C-OC	30.91	121.45			14C-EC	59.5961	-67.5374
									13C-OC	31.05	121.8			14C-EC	53.0098	-74.3092
									13C-OC	31.04	121.22			14C-EC	60.3077	-67.6422
									13C-OC	31.62	121.39			14C-EC	59.8727	-68.1387
									13C-OC	30.5	114.2			14C-EC	59.9865	-67.9826
									13C-OC	24.4	118.1			14C-EC	60.1534	-67.7419
									13C-OC	39.9	116.4			14C-EC	59.9101	-68.1331
									13C-OC	43.9	125.3			14C-EC	50.4785	-84.2883
									13C-OC	38.3	101.1			14C-EC	49.0093	-78.8861
									13C-OC	43.9	125.3			14C-EC	49.0857	-99.8819
									13C-OC	38.3	101.1			14C-EC	49.2277	-77.0688
									13C-OC	36	120.3			14C-EC	49.224	-77.0633
									13C-OC	39.1	117.2			14C-EC	52.53	-77.3466
									13C-OC	39.9	116.4			14C-EC	-73.955	-96.9898
									13C-OC	34.2	108.9			14C-EC	-74.1094	-97.0622
									14C-EC	34.2	108.9			14C-EC	-74.9131	-97.5566
									14C-EC	34.2	108.9			14C-EC	-76.8853	-98.3899
									14C-EC	34.2	108.9			14C-EC	-75.9659	-97.9944
									14C-EC	34.2	108.9			14C-EC	-76.4118	-98.1367
									14C-EC	34.2	108.9			14C-EC	-76.6045	-98.3896
									14C-EC	34.2	108.9			14C-EC	-76.0986	-97.9992
									14C-EC	34.2	108.9			14C-EC	-77.3986	-99.0209
									14C-EC	34.2	108.9			14C-EC	-77.9456	-99.4756
									14C-EC	34.2	108.9			14C-EC	-73.2259	-96.6705
									14C-EC	34.2	108.9			14C-EC	-74.9713	-97.7142
									14C-EC	34.2	108.9			14C-EC	-76.619	-98.836
									14C-EC	34.2	108.9			14C-EC	-75.8041	-98.511
									14C-EC	40.45	-4.37			14C-EC	-76.1396	-98.7181
									14C-EC	40.45	-4.37			14C-EC	-76.3542	-98.8278
									14C-EC	40.45	-4.37			14C-EC	-75.9085	-98.5391
									14C-EC	40.45	-4.37			14C-EC	-77.9777	-99.4935
									14C-EC	46.15	8.93389			14C-EC	-73.2512	-96.6568
									14C-EC	46.15	8.93389			14C-EC	-73.9196	-96.9481
									14C-EC	46.15	8.93389			14C-EC	-74.0561	-97.0029
									14C-EC	46.15	8.93389			14C-EC	-76.9815	-98.0486
									14C-EC	39.98	116.39			14C-EC	-76.1694	-97.6664
									14C-EC	39.98	116.39			14C-EC	-76.5659	-97.776
									14C-EC	39.98	116.39			14C-EC	-76.7302	-98.0078
									14C-EC	40.17	117.05			14C-EC	-76.2937	-97.6732
									14C-EC	40.17	117.05			14C-EC	-77.4126	-99.0259
									14C-EC	40.17	117.05			14C-EC	-73.2175	-96.6556
									14C-EC	39.93	116.34			14C-EC	-76.8369	-98.4762
									14C-EC	39.93	116.34			14C-EC	-75.8834	-98.0891
									14C-EC	35.33	113.91			14C-EC	-76.3035	-98.257
									14C-EC	35.33	113.91			14C-EC	-76.5149	-98.4736
									14C-EC	37.8	112.57			14C-EC	-76.0018	-98.0967
									14C-EC	37.8	112.57			14C-EC	64.0361	-67.3534
									14C-EC	36.05	103.86			14C-EC	43.6509	-84.7867
									14C-EC	36.05	103.86			14C-EC	44.3373	-99.7721
									14C-EC	26.57	106.73			14C-EC	43.8343	-99.548
									14C-EC	26.57	106.73			14C-EC	43.1934	-85.536
									14C-EC	30.64	104.08			14C-EC	43.2907	-85.3079
									14C-EC	30.64	104.08			14C-EC	40.0882	-95.6157
									14C-EC	30.53	114.37			14C-EC	63.2926	-69.2741
									14C-EC	30.53	114.37			14C-EC	52.337	-77.0553
									14C-EC	32.06	118.8			14C-EC	63.108	-69.7588
									14C-EC	32.06	118.8			14C-EC	63.7326	-69.7051
									14C-EC	23.15	113.36			14C-EC	52.5533	-78.2097
									14C-EC	23.15	113.36			14C-EC	63.8811	-70.3335
									14C-EC	31.29	121.5			14C-EC	62.1578	-72.6882
									14C-EC	31.29	121.5			14C-EC	52.3824	-77.1779
									14C-EC	40.4	116.7			14C-EC	63.2413	-69.8174
									14C-EC	40.4	116.7			14C-EC	65.1065	-65.952
									14C-EC	40.4	116.7			14C-EC	60.4656	-66.467
									14C-EC	40.4	116.7			14C-EC	51.0311	-73.9991
									14C-EC	40.4	116.7			14C-EC	60.1203	-66.7604
									14C-EC	40.4	116.7			14C-EC	60.5283	-66.4787
									14C-EC	31.4	121.283			14C-EC	63.2141	-65.397
									14C-EC	31.4	121.283			14C-EC	46.5255	-83.4386
									14C-EC	31.4	121.283			14C-EC	44.3665	-89.4256
									14C-EC	31.4	121.283			14C-EC	45.0535	-96.5609
									14C-EC	31.4	121.283			14C-EC	39.5879	-94.6389
									14C-EC	31.4	121.283			14C-EC	39.544	-94.4787
									14C-EC	30.91	121.45			14C-EC	44.0227	-99.6058
									14C-EC	30.91	121.45			14C-EC	46.5901	-83.2914
									14C-EC	30.91	121.45			14C-EC	39.5942	-94.7199
									14C-EC	30.91	121.45			14C-EC	44.471	-99.8363
									14C-EC	30.91	121.45			14C-EC	44.3506	-89.3998
									14C-EC	30.91	121.45			14C-EC	40.2449	-95.8713
									14C-EC	30.91	121.45			14C-EC	40.2332	-95.8483
									14C-EC	31.05	121.8			14C-EC	48.3189	-80.3353
									14C-EC	31.05	121.8			14C-EC	48.0924	-80.6746
									14C-EC	31.05	121.8			14C-EC	51.3089	-75.3253
									14C-EC	31.05	121.8			14C-EC	48.0802	-76.0345
									14C-EC	31.05	121.8			14C-EC	39.4759	-74.6931
									14C-EC	31.05	121.8			14C-EC	35.9426	-73.6836
									14C-EC	31.05	121.8			14C-EC	39.5228	-74.71
									14C-EC	31.04	121.22			14C-EC	39.4294	-74.6849
									14C-EC	31.04	121.22			14C-EC	34.1791	-73.3582
									14C-EC	31.04	121.22			14C-EC	33.004	-72.9282
									14C-EC	31.04	121.22			14C-EC	33.1643	-72.969
									14C-EC	31.04	121.22			14C-EC	62.83	-69.2518
									14C-EC	31.04	121.22			14C-EC	62.9272	-69.2308
									14C-EC	31.04	121.22			14C-EC	64.7434	-66.6477
									14C-EC	31.62	121.39			14C-EC	69.6685	-73.2843
									14C-EC	31.62	121.39			14C-EC	74.1915	-75.1042
									14C-EC	31.62	121.39			14C-EC	48.6855	-98.2543
									14C-EC	31.62	121.39			14C-EC	54.5633	-102.139
									14C-EC	31.62	121.39			14C-EC	52.0002	-90.8587
									14C-EC	31.62	121.39			14C-EC	68.6456	-74.1379
									14C-EC	31.62	121.39			14C-EC	56.2635	-82.525
									14C-EC	31.16	121.43			14C-EC	54.4696	-102.168
									14C-EC	31.16	121.43			14C-EC	77.4408	-75.1721
									14C-EC	31.16	121.43			14C-EC	45.695	-96.6832
									14C-EC	31.16	121.43			14C-EC	56.4498	-100.973
									14C-EC	31.16	121.43			14C-EC	56.5035	-100.921
									14C-EC	31.16	121.43			14C-EC	65.9928	-71.5386
									14C-EC	31.16	121.43			14C-EC	47.791	-80.6996
									14C-EC	32.0192	112.155			14C-EC	64.4006	-67.9594
									14C-EC	32.0192	112.155			14C-EC	51.7221	-77.3366
									14C-EC	32.0192	112.155			14C-EC	50.5162	-90.5494
									14C-EC	32.0192	112.155			14C-EC	39.0258	-74.6201
									14C-EC	52.45	-1.93333			14C-EC	66.3059	-72.2358
									14C-EC	34.23	108.88			14C-EC	47.6907	-78.3324
									14C-EC	34.23	108.88			14C-EC	48.9982	-79.0439
									14C-EC	34.23	108.88			14C-EC	47.7364	-78.3575
									14C-EC	34.23	108.88			14C-EC	58.2452	-88.8341
									14C-EC	34.23	108.88			14C-EC	63.5104	-73.1283
									14C-EC	34.23	108.88			14C-EC	63.6148	-69.7854
									14C-EC	34.23	108.88			14C-EC	54.1767	-82.5774
									14C-EC	34.23	108.88			14C-EC	56.0557	-88.6694
									14C-EC	34.23	108.88			14C-EC	50.2978	-98.8517
									14C-EC	34.23	108.88			14C-EC	49.7731	-97.2911
									14C-EC	34.23	108.88			14C-EC	51.6286	-73.42
									14C-EC	34.23	108.88			14C-EC	50.4543	-72.3664
									14C-EC	34.23	108.88			14C-EC	51.5519	-73.3661
									14C-EC	34.23	108.88			14C-EC	51.8658	-80.4814
									14C-EC	34.23	108.88			14C-EC	49.0869	-82.1586
									14C-EC	34.23	108.88			14C-EC	48.1422	-83.9238
									14C-EC	34.23	108.88			14C-EC	51.5273	-78.5784
									14C-EC	34.23	108.88			14C-EC	34.8738	-72.9631
									14C-EC	34.23	108.88			14C-EC	55.6605	-101.657
									14C-EC	34.23	108.88			14C-EC	56.186	-83.6702
									14C-EC	34.23	108.88			14C-EC	54.7948	-85.1667
									14C-EC	34.23	108.88			14C-EC	67.3849	-72.9238
									14C-EC	34.23	108.88			14C-EC	69.3964	-71.219
									14C-EC	34.23	108.88			14C-EC	42.9461	-83.5485
									14C-EC	71.3233	-156.616			14C-EC	50.4954	-84.3913
									14C-EC	71.3233	-156.616			14C-EC	42.9693	-83.538
									14C-EC	71.3233	-156.616			14C-EC	59.842	-76.6483
									14C-EC	71.3233	-156.616			14C-EC	73.5796	-73.8936
									14C-EC	71.3233	-156.616			14C-EC	58.1858	-94.1102
									14C-EC	71.3233	-156.616			14C-EC	58.3759	-92.9272
									14C-EC	34.23	108.88			14C-EC	47.5003	-99.2422
									14C-EC	34.23	108.88			14C-EC	64.9085	-88.2957
									14C-EC	34.23	108.88			14C-EC	69.5387	-66.2209
									14C-EC	34.23	108.88			14C-EC	50.3675	-83.9679
									14C-EC	34.23	108.88			14C-EC	51.8262	-80.3196
									14C-EC	34.23	108.88			14C-EC	49.0829	-81.9867
									14C-EC	34.23	108.88			14C-EC	34.5986	-72.8452
									14C-EC	34.23	108.88			14C-EC	67.8473	-73.1515
									14C-EC	34.23	108.88			14C-EC	68.4348	-74.1471
									14C-EC	34.23	108.88			14C-EC	49.4241	-73.7343
									14C-EC	34.23	108.88			14C-EC	49.7558	-74.2344
									14C-EC	34.23	108.88			14C-EC	49.4562	-73.7702
									14C-EC	34.23	108.88			14C-EC	76.9567	-73.4019
									14C-EC	34.23	108.88			14C-EC	74.6514	-73.4715
									14C-EC	34.23	108.88			14C-EC	38.1065	-90.2497
									14C-EC	34.23	108.88			14C-EC	50.3942	-98.785
									14C-EC	34.23	108.88			14C-EC	65.393	-85.0805
									14C-EC	34.23	108.88			14C-EC	76.8983	-73.3724
									14C-EC	34.23	108.88			14C-EC	57.9206	-93.3691
									14C-EC	34.23	108.88			14C-EC	35.0787	-72.9994
									14C-EC	34.23	108.88			14C-EC	54.7748	-85.2805
									14C-EC	34.23	108.88			14C-EC	67.0845	-72.6076
									14C-EC	34.23	108.88			14C-EC	66.5529	-72.3625
									14C-EC	34.23	108.88			14C-EC	42.896	-83.5829
									14C-EC	39.59	116.18			14C-EC	50.5866	-84.7376
									14C-EC	39.59	116.18			14C-EC	42.9173	-83.5849
									14C-EC	39.59	116.18			14C-EC	38.9549	-81.0257
									14C-EC	39.59	116.18			14C-EC	39.2502	-79.8654
									14C-EC	39.59	116.18			14C-EC	38.9643	-80.9779
									14C-EC	39.59	116.18			14C-EC	49.6568	-94.6065
									14C-EC	31.3	121.5			14C-EC	48.9902	-97.6886
									14C-EC	31.3	121.5			14C-EC	46.4369	-91.5053
									14C-EC	31.3	121.5			14C-EC	42.8821	-83.582
									14C-EC	31.3	121.5			14C-EC	50.5725	-84.7578
									14C-EC	39.39	117.041			14C-EC	42.9063	-83.5877
									14C-EC	39.39	117.041			14C-EC	52.0361	-90.8911
									14C-EC	39.39	117.041			14C-EC	76.705	-72.0647
									14C-EC	39.39	117.041			14C-EC	48.5419	-100.305
									14C-EC	39.39	117.041			14C-EC	64.6779	-85.8899
									14C-EC	39.39	117.041			14C-EC	51.3907	-73.4777
									14C-EC	33.5042	126.52			14C-EC	50.4284	-72.3806
									14C-EC	33.5042	126.52			14C-EC	51.3152	-73.4025
									14C-EC	33.5042	126.52			14C-EC	37.9707	-90.1395
									14C-EC	33.5042	126.52			14C-EC	55.0917	-82.1692
									14C-EC	31.63	121.39			14C-EC	69.3638	-66.0951
									14C-EC	30.92	121.47			14C-EC	46.8008	-87.3142
									14C-EC	31.22	121.54			14C-EC	50.6713	-87.6674
									14C-EC	31.03	121.22			14C-EC	46.4986	-90.6624
									14C-EC	31.19	121.43			14C-EC	57.9852	-94.0819
									14C-EC	34.2	108.9			14C-EC	38.1419	-91.1247
									14C-EC	34.2	108.9			14C-EC	33.2279	-72.761
									14C-EC	34.2	108.9			14C-EC	64.3654	-87.2786
									14C-EC	34.2	108.9			14C-EC	55.9944	-92.6287
									14C-EC	34.2	108.9			14C-EC	51.3332	-89.5625
									14C-EC	34.2	108.9			14C-EC	69.7319	-65.5706
									14C-EC	39.99	116.32			14C-EC	50.3538	-83.9013
									14C-EC	39.99	116.32			14C-EC	65.6422	-86.9945
									14C-EC	39.99	116.32			14C-EC	51.9411	-80.5052
									14C-EC	39.99	116.32			14C-EC	49.0784	-82.2459
									14C-EC	39.99	116.32			14C-EC	48.1315	-83.8734
									14C-EC	39.99	116.32			14C-EC	35.0443	-72.997
									14C-EC	68.36	19.05			14C-EC	59.8499	-88.9049
									14C-EC	68.36	19.05			14C-EC	59.3311	-88.9004
									14C-EC	68.36	19.05			14C-EC	57.612	-91.1669
									14C-EC	68.36	19.05			14C-EC	50.3357	-96.883
									14C-EC	68.36	19.05			14C-EC	57.9857	-94.2005
									14C-EC	68.36	19.05			14C-EC	50.9761	-88.6383
									14C-EC	68.36	19.05			14C-EC	58.7625	-90.1352
									14C-EC	68.36	19.05			14C-EC	65.1072	-89.1578
									14C-EC	68.36	19.05			14C-EC	46.5026	-94.5289
									14C-EC	68.36	19.05			14C-EC	75.6547	-75.3396
									14C-EC	68.36	19.05			14C-EC	56.0991	-89.1939
									14C-EC	68.36	19.05			14C-EC	60.0254	-89.3593
									14C-EC	68.36	19.05			14C-EC	61.6318	-69.48
									14C-EC	68.36	19.05			14C-EC	51.6505	-70.0625
									14C-EC	68.36	19.05			14C-EC	61.0774	-69.1498
									14C-EC	68.36	19.05			14C-EC	64.9647	-88.5008
									14C-EC	68.36	19.05			14C-EC	42.5438	-98.5346
									14C-EC	68.36	19.05			14C-EC	64.753	-86.0949
									14C-EC	68.36	19.05			14C-EC	58.3789	-93.0315
									14C-EC	68.36	19.05			14C-EC	47.5014	-99.2542
									14C-EC	68.36	19.05			14C-EC	57.5065	-99.8769
									14C-EC	68.36	19.05			14C-EC	57.502	-99.8829
									14C-EC	34.2	108.9			14C-EC	51.3561	-78.7297
									14C-EC	34.2	108.9			14C-EC	48.8741	-80.0476
									14C-EC	34.2	108.9			14C-EC	52.4213	-76.9222
									14C-EC	39.9	116.4			14C-EC	51.686	-77.1605
									14C-EC	39.9	116.4			14C-EC	52.3522	-77.0168
									14C-EC	37.9	112.5			14C-EC	68.5814	-72.7445
									14C-EC	37.9	112.5			14C-EC	32.5063	-91.8807
									14C-EC	31.2	121.4			14C-EC	54.8392	-83.7468
									14C-EC	31.2	121.4			14C-EC	36.5721	-73.7424
									14C-EC	29.9	106.5			14C-EC	49.1951	-75.5816
									14C-EC	29.9	106.5			14C-EC	49.1929	-75.5763
									14C-EC	23.1	113.2			14C-EC	46.5021	-96.4003
									14C-EC	23.1	113.2			14C-EC	62.983	-68.0446
									14C-EC	38.0063	-121.642			14C-EC	62.4397	-67.8619
									14C-EC	38.0063	-121.642			14C-EC	62.9026	-68.0125
									14C-EC	37.936	-122.026			14C-EC	73.5063	-68.3729
									14C-EC	37.936	-122.026			14C-EC	45.5641	-95.9098
									14C-EC	37.96	-122.34			14C-EC	46.4884	-90.703
									14C-EC	37.96	-122.34			14C-EC	50.274	-86.5887
									14C-EC	37.97	-122.53			14C-EC	49.5967	-94.7243
									14C-EC	37.97	-122.53			14C-EC	51.6146	-90.2939
									14C-EC	37.77	-122.41			14C-EC	55.4698	-101.764
									14C-EC	37.77	-122.41			14C-EC	52.8405	-83.503
									14C-EC	38.29	-122.28			14C-EC	49.3768	-85.7185
									14C-EC	38.29	-122.28			14C-EC	48.2739	-84.7944
									14C-EC	37.32	-122.03			14C-EC	34.9965	-72.9655
									14C-EC	37.32	-122.03			14C-EC	48.0622	-82.6166
									14C-EC	78.9	11.9			14C-EC	54.5749	-79.2872
									14C-EC	78.9	11.9			14C-EC	68.1232	-72.346
									14C-EC	78.9	11.9			14C-EC	37.8408	-89.6035
									14C-EC	78.9	11.9			14C-EC	46.4412	-94.7907
									14C-EC	78.9	11.9			14C-EC	51.8712	-76.1361
									14C-EC	78.9	11.9			14C-EC	55.6431	-101.671
									14C-EC	78.9	11.9			14C-EC	69.4713	-66.1426
									14C-EC	78.9	11.9			14C-EC	52.733	-79.8721
									14C-EC	78.9	11.9			14C-EC	49.8828	-93.5953
									14C-EC	78.9	11.9			14C-EC	49.9648	-93.4425
									14C-EC	78.9	11.9			14C-EC	47.8166	-98.6072
									14C-EC	78.9	11.9			14C-EC	49.8287	-93.7174
									14C-EC	78.9	11.9			14C-EC	74.3625	-70.6806
									14C-EC	78.9	11.9			14C-EC	57.0671	-90.4284
									14C-EC	83.2	-62.5			14C-EC	38.1216	-91.2126
									14C-EC	83.2	-62.5			14C-EC	71.36	-70.252
									14C-EC	83.2	-62.5			14C-EC	46.9018	-87.2697
									14C-EC	83.2	-62.5			14C-EC	54.7561	-85.1121
									14C-EC	83.2	-62.5			14C-EC	50.7763	-88.0266
									14C-EC	83.2	-62.5			14C-EC	46.5001	-94.4585
									14C-EC	83.2	-62.5			14C-EC	50.4003	-96.8288
									14C-EC	83.2	-62.5			14C-EC	51.9426	-90.7478
									14C-EC	83.2	-62.5			14C-EC	58.3433	-88.7969
									14C-EC	83.2	-62.5			14C-EC	59.9287	-87.3946
									14C-EC	83.2	-62.5			14C-EC	52.8437	-83.4819
									14C-EC	83.2	-62.5			14C-EC	49.4249	-85.7158
									14C-EC	83.2	-62.5			14C-EC	55.6863	-101.647
									14C-EC	83.2	-62.5			14C-EC	64.785	-85.1762
									14C-EC	83.2	-62.5			14C-EC	72.8635	-72.6992
									14C-EC	83.2	-62.5			14C-EC	73.6383	-73.9016
									14C-EC	83.2	-62.5			14C-EC	55.5834	-91.8301
									14C-EC	83.2	-62.5			14C-EC	56.2182	-82.4295
									14C-EC	83.2	-62.5			14C-EC	72.012	-67.6059
									14C-EC	83.2	-62.5			14C-EC	73.8015	-73.9585
									14C-EC	71.4	128.5			14C-EC	55.7158	-83.2925
									14C-EC	71.4	128.5			14C-EC	46.1395	-98.9412
									14C-EC	71.4	128.5			14C-EC	50.5827	-96.53
									14C-EC	71.4	128.5			14C-EC	75.5363	-75.3891
									14C-EC	71.4	128.5			14C-EC	40.0577	-79.4194
									14C-EC	71.4	128.5			14C-EC	39.87	-79.0056
									14C-EC	71.4	128.5			14C-EC	40.0398	-79.4019
									14C-EC	71.4	128.5			14C-EC	71.6002	-67.7925
									14C-EC	71.4	128.5			14C-EC	55.6587	-83.4914
									14C-EC	71.4	128.5			14C-EC	57.599	-91.1315
									14C-EC	71.4	128.5			14C-EC	46.5441	-97.2741
									14C-EC	71.4	128.5			14C-EC	65.3569	-84.7572
									14C-EC	71.4	128.5			14C-EC	64.7497	-85.4745
									14C-EC	71.4	128.5			14C-EC	48.834	-97.9309
									14C-EC	71.4	128.5			14C-EC	55.6476	-88.2038
									14C-EC	71.4	128.5			14C-EC	50.6061	-90.8555
									14C-EC	37.04	99.74			14C-EC	65.6526	-86.933
									14C-EC	37.04	99.74			14C-EC	64.7795	-85.2004
									14C-EC	37.04	99.74			14C-EC	50.3688	-86.5904
									14C-EC	37.04	99.74			14C-EC	49.9185	-93.0918
									14C-EC	37.04	99.74			14C-EC	60.6849	-66.923
									14C-EC	37.04	99.74			14C-EC	38.1138	-90.3055
									14C-EC	37.04	99.74			14C-EC	69.5613	-73.1371
									14C-EC	37.04	99.74			14C-EC	56.1571	-92.8435
									14C-EC	37.04	99.74			14C-EC	46.5362	-97.1879
									14C-EC	37.04	99.74			14C-EC	71.816	-67.1793
									14C-EC	37.04	99.74			14C-EC	46.6946	-85.176
									14C-EC	37.04	99.74			14C-EC	66.3037	-83.087
									14C-EC	37.04	99.74			14C-EC	48.3547	-97.2115
									14C-EC	37.04	99.74			14C-EC	59.0724	-87.2171
									14C-EC	31.4	121.28			14C-EC	75.5251	-72.8923
									14C-EC	31.4	121.28			14C-EC	49.8021	-97.3152
									14C-EC	31.4	121.28			14C-EC	48.8721	-97.9429
									14C-EC	31.4	121.28			14C-EC	60.6321	-66.6891
									14C-EC	31.4	121.28			14C-EC	63.3001	-65.4714
									14C-EC	31.4	121.28			14C-EC	63.2415	-65.4972
									14C-EC	34.2	108.9			14C-EC	46.5499	-90.0182
									14C-EC	34.2	108.9			14C-EC	46.5926	-89.7514
									14C-EC	34.2	108.9			14C-EC	59.1767	-87.3777
									14C-EC	34.2	108.9			14C-EC	38.0146	-90.2201
									14C-EC	34.2	108.9			14C-EC	55.6264	-101.683
									14C-EC	34.2	108.9			14C-EC	59.8454	-69.8622
									14C-EC	39.9	116.4			14C-EC	52.4829	-75.1507
									14C-EC	39.9	116.4			14C-EC	64.3777	-65.7209
									14C-EC	39.9	116.4			14C-EC	51.1906	-89.3455
									14C-EC	39.9	116.4			14C-EC	54.9601	-102.005
									14C-EC	39.9	116.4			14C-EC	58.4115	-88.9112
									14C-EC	39.9	116.4			14C-EC	57.5069	-90.8429
									14C-EC	31.3	121.5			14C-EC	60.1496	-89.1466
									14C-EC	31.3	121.5			14C-EC	64.2265	-88.9205
									14C-EC	31.3	121.5			14C-EC	57.4882	-90.8778
									14C-EC	31.3	121.5			14C-EC	38.1577	-91.3151
									14C-EC	31.3	121.5			14C-EC	65.6946	-71.255
									14C-EC	31.3	121.5			14C-EC	54.0267	-79.1379
									14C-EC	23.1	113.4			14C-EC	54.8202	-83.6679
									14C-EC	23.1	113.4			14C-EC	55.3033	-87.5155
									14C-EC	23.1	113.4			14C-EC	48.7479	-98.1035
									14C-EC	23.1	113.4			14C-EC	60.0638	-88.9671
									14C-EC	23.1	113.4			14C-EC	70.0532	-72.3261
									14C-EC	23.1	113.4			14C-EC	75.6493	-75.4209
									14C-EC	57.7086	11.9706			14C-EC	51.3985	-89.7882
									14C-EC	57.7086	11.9706			14C-EC	54.1515	-102.26
									14C-EC	57.7086	11.9706			14C-EC	50.8655	-91.3436
									14C-EC	57.7086	11.9706			14C-EC	55.2044	-87.2264
									14C-EC	57.7086	11.9706			14C-EC	68.6494	-65.4266
									14C-EC	57.7086	11.9706			14C-EC	53.6213	-78.5748
									14C-EC	57.7086	11.9706			14C-EC	58.3598	-92.9092
									14C-EC	57.7086	11.9706			14C-EC	54.5316	-102.145
									14C-EC	57.7086	11.9706			14C-EC	50.6024	-90.9937
									14C-EC	39.9	116.4			14C-EC	55.2422	-87.3158
									14C-EC	39.9	116.4			14C-EC	34.3701	-72.837
									14C-EC	39.9	116.4			14C-EC	49.6984	-94.3241
									14C-EC	39.9	116.4			14C-EC	42.6579	-98.6336
									14C-EC	23.1	113.3			14C-EC	59.8436	-76.6464
									14C-EC	23.1	113.3			14C-EC	36.6127	-73.7566
									14C-EC	23.1	113.3			14C-EC	65.5417	-86.8026
									14C-EC	23.1	113.3			14C-EC	50.2418	-86.4546
									14C-EC	23.1	113.3			14C-EC	49.6936	-97.3272
									14C-EC	39.93	116.34			14C-EC	47.5875	-99.0674
									14C-EC	39.93	116.34			14C-EC	42.5683	-98.5604
									14C-EC	39.93	116.34			14C-EC	69.5966	-73.2614
									14C-EC	39.93	116.34			14C-EC	59.7543	-65.886
									14C-EC	39.93	116.34			14C-EC	59.5402	-65.6232
									14C-EC	39.93	116.34			14C-EC	59.7141	-65.8364
									14C-EC	39.93	116.34			14C-EC	38.1211	-91.1342
									14C-EC	39.93	116.34			14C-EC	71.4267	-67.2951
									14C-EC	31.29	121.5			14C-EC	51.6224	-75.463
									14C-EC	31.29	121.5			14C-EC	48.0812	-100.503
									14C-EC	31.29	121.5			14C-EC	59.1963	-87.3608
									14C-EC	31.29	121.5			14C-EC	70.2572	-65.7175
									14C-EC	31.29	121.5			14C-EC	69.4254	-66.28
									14C-EC	31.29	121.5			14C-EC	51.9928	-77.7353
									14C-EC	31.29	121.5			14C-EC	55.1668	-101.916
									14C-EC	23.15	113.36			14C-EC	59.0097	-90.8958
									14C-EC	23.15	113.36			14C-EC	50.5154	-87.1187
									14C-EC	23.15	113.36			14C-EC	50.4532	-90.3061
									14C-EC	23.15	113.36			14C-EC	33.1442	-72.7471
									14C-EC	23.15	113.36			14C-EC	75.4227	-72.8656
									14C-EC	23.15	113.36			14C-EC	55.9028	-81.8467
									14C-EC	23.15	113.36			14C-EC	50.4936	-90.7242
									14C-EC	23.15	113.36			14C-EC	50.0347	-91.1007
									14C-EC	37.75	118.983			14C-EC	51.7051	-90.1896
									14C-EC	37.75	118.983			14C-EC	49.9156	-92.9047
									14C-EC	37.6833	120.267			14C-EC	74.367	-70.6911
									14C-EC	37.6833	120.267			14C-EC	69.1673	-74.1915
									14C-EC	18.8	98.96			14C-EC	56.425	-89.5914
									14C-EC	18.8	98.96			14C-EC	42.6561	-98.6197
									14C-EC	18.68	98.55			14C-EC	50.3087	-86.5427
									14C-EC	18.68	98.55			14C-EC	63.432	-73.0734
									14C-EC	39.1333	115.667			14C-EC	65.6819	-86.9527
									14C-EC	39.1333	115.667			14C-EC	49.9506	-93.3711
									14C-EC	39.1333	115.667			14C-EC	73.3909	-67.6749
									14C-EC	39.1333	115.667			14C-EC	70.2207	-72.5263
									14C-EC	39.1333	115.667			14C-EC	41.0942	-77.4763
									14C-EC	39.1333	115.667			14C-EC	40.7855	-77.3543
									14C-EC	39.1333	115.667			14C-EC	41.0657	-77.467
									14C-EC	39.1333	115.667			14C-EC	57.5126	-99.87
									14C-EC	39.1333	115.667			14C-EC	57.5074	-99.8766
									14C-EC	39.1333	115.667			14C-EC	51.2491	-89.368
									14C-EC	39.1333	115.667			14C-EC	46.459	-90.7888
									14C-EC	39.1333	115.667			14C-EC	34.197	-72.8082
									14C-EC	39.1333	115.667			14C-EC	55.6642	-88.5874
									14C-EC	39.1333	115.667			14C-EC	69.1354	-74.2204
									14C-EC	40.1667	116.583			14C-EC	72.5958	-67.6281
									14C-EC	40.1667	116.583			14C-EC	59.0746	-90.7891
									14C-EC	40.1667	116.583			14C-EC	69.6339	-71.3503
									14C-EC	40.1667	116.583			14C-EC	68.337	-74.0334
									14C-EC	40.1667	116.583			14C-EC	56.5987	-89.8302
									14C-EC	40.1667	116.583			14C-EC	33.9301	-72.7822
									14C-EC	40.1667	116.583			14C-EC	60.1614	-87.5712
									14C-EC	40.1667	116.583			14C-EC	47.0293	-82.5855
									14C-EC	40.1667	116.583			14C-EC	63.3999	-73.0282
									14C-EC	40.1667	116.583			14C-EC	75.1273	-75.9303
									14C-EC	40.1667	116.583			14C-EC	41.0885	-78.1341
									14C-EC	40.1667	116.583			14C-EC	40.6366	-77.7558
									14C-EC	40.85	14.26			14C-EC	41.043	-78.1076
									14C-EC	40.85	14.26			14C-EC	55.6585	-88.6194
									14C-EC	40.85	14.26			14C-EC	65.203	-88.2442
									14C-EC	40.85	14.26			14C-EC	72.3617	-72.2666
									14C-EC	40.85	14.26			14C-EC	64.7221	-81.2799
									14C-EC	40.85	14.26			14C-EC	55.7812	-101.577
									14C-EC	40.85	14.26			14C-EC	52.8237	-79.7152
									14C-EC	40.85	14.26			14C-EC	68.9873	-66.1615
									14C-EC	40.85	14.26			14C-EC	58.4366	-87.476
									14C-EC	40.85	14.26			14C-EC	37.8437	-89.5204
									14C-EC	40.85	14.26			14C-EC	56.1689	-82.32
									14C-EC	40.85	14.26			14C-EC	51.2305	-73.2665
									14C-EC	40.85	14.26			14C-EC	50.4117	-72.3715
									14C-EC	40.85	14.26			14C-EC	51.1518	-73.2047
									14C-EC	40.85	14.26			14C-EC	71.3176	-70.2201
									14C-EC	40.85	14.26			14C-EC	35.2257	-73.0506
									14C-EC	40.85	14.26			14C-EC	52.1283	-75.7807
									14C-EC	40.85	14.26			14C-EC	52.7642	-74.8014
									14C-EC	37.3	127.32			14C-EC	47.7058	-78.2681
									14C-EC	37.3	127.32			14C-EC	48.9984	-78.8971
									14C-EC	37.3	127.32			14C-EC	47.7487	-78.2818
									14C-EC	37.3	127.32			14C-EC	50.3422	-86.1516
									14C-EC	37.3	127.32			14C-EC	64.7755	-81.1512
									14C-EC	37.3	127.32			14C-EC	63.323	-68.0923
									14C-EC	33.17	126.1			14C-EC	54.3019	-82.8016
									14C-EC	23.1	113.3			14C-EC	61.8321	-69.5568
									14C-EC	23.1	113.3			14C-EC	51.6528	-70.0586
									14C-EC	23.1	113.3			14C-EC	61.1263	-69.1768
									14C-EC	23.1	113.3			14C-EC	35.1728	-73.5438
									14C-EC	23.1	113.3			14C-EC	35.6706	-73.6185
									14C-EC	23.1	113.3			14C-EC	44.232	-89.8991
									14C-EC	23.1	113.3			14C-EC	36.8437	-82.6499
									14C-EC	23.1	113.3			14C-EC	35.7881	-73.6436
									14C-EC	23.1	113.3			14C-EC	34.5862	-73.4281
									14C-EC	23.1	113.3			14C-EC	43.7135	-99.4638
									14C-EC	23.1	113.3			14C-EC	44.9041	-96.047
									14C-EC	23.1	113.3			14C-EC	35.9026	-83.7842
									14C-EC	23.1	113.3			14C-EC	33.3559	-73.0082
									14C-EC	23.1	113.3			14C-EC	35.6597	-73.62
									14C-EC	23.1	113.3			14C-EC	39.4428	-94.052
									14C-EC	23.1	113.3			14C-EC	43.049	-86.3155
									14C-EC	23.1	113.3			14C-EC	40.2906	-95.9447
									14C-EC	23.1	113.3			14C-EC	43.8568	-99.5376
									14C-EC	-18.1403	179.37			14C-EC	45.0247	-96.8421
									14C-EC	35.3167	113.9			14C-EC	44.2606	-90.3401
									14C-EC	35.3167	113.9			14C-EC	37.141	-82.3449
									14C-EC	35.3167	113.9			14C-EC	33.5458	-73.0775
									14C-EC	35.3167	113.9			14C-EC	36.1904	-73.7137
									14C-EC	18.6667	108.817			14C-EC	43.0404	-86.3063
									14C-EC	18.6667	108.817			14C-EC	39.5411	-94.5836
									14C-EC	18.6667	108.817			14C-EC	39.4455	-94.0252
									14C-EC	18.6667	108.817			14C-EC	44.995	-96.3577
									14C-EC	18.6667	108.817			14C-EC	44.3277	-89.5271
									14C-EC	18.6667	108.817			14C-EC	36.1467	-83.4645
									14C-EC	18.6667	108.817			14C-EC	43.4317	-84.9936
									14C-EC	18.6667	108.817			14C-EC	49.6011	-73.608
									14C-EC	23.1	113.3			14C-EC	44.987	-94.902
									14C-EC	23.1	113.3			14C-EC	37.1225	-82.3121
									14C-EC	23.1	113.3			14C-EC	39.6581	-94.8424
									14C-EC	23.1	113.3			14C-EC	49.5861	-73.5736
									14C-EC	23.1	113.3			14C-EC	43.0261	-86.3619
									14C-EC	23.1	113.3			14C-EC	40.3042	-95.9587
									14C-EC	23.1	113.3			14C-EC	44.9855	-96.1929
									14C-EC	23.1	113.3			14C-EC	36.5224	-83.0232
									14C-EC	6.78	73.18			14C-EC	36.7765	-73.8217
									14C-EC	6.78	73.18			14C-EC	33.1364	-72.9459
									14C-EC	6.78	73.18			14C-EC	44.263	-90.7397
									14C-EC	6.78	73.18			14C-EC	39.6761	-79.7009
									14C-EC	6.78	73.18			14C-EC	37.7847	-81.7627
									14C-EC	6.78	73.18			14C-EC	44.9931	-94.7602
									14C-EC	6.78	73.18			14C-EC	44.6767	-93.6843
									14C-EC	6.78	73.18			14C-EC	37.0705	-82.4128
									14C-EC	42.3775	8.53056			14C-EC	38.1562	-81.3635
									14C-EC	42.3775	8.53056			14C-EC	46.1216	-84.2111
									14C-EC	42.3775	8.53056			14C-EC	45.109	-96.5424
									14C-EC	46.2383	9.12917			14C-EC	35.7908	-83.9515
									14C-EC	46.2383	9.12917			14C-EC	36.5781	-83.0112
									14C-EC	46.2383	9.12917			14C-EC	36.9118	-82.5501
									14C-EC	42.3775	8.53056			14C-EC	34.3879	-73.3634
									14C-EC	42.3775	8.53056			14C-EC	35.3516	-73.5691
									14C-EC	42.3775	8.53056			14C-EC	46.1441	-84.1617
									14C-EC	46.9511	7.44083			14C-EC	35.9768	-83.691
									14C-EC	46.9511	7.44083			14C-EC	39.309	-80.1263
									14C-EC	46.9511	7.44083			14C-EC	44.2676	-89.901
									14C-EC	46.2794	8.99694			14C-EC	36.9836	-82.4735
									14C-EC	46.2794	8.99694			14C-EC	54.591	-90.3077
									14C-EC	46.2794	8.99694			14C-EC	55.9648	-93.6338
									14C-EC	46.2383	9.12917			14C-EC	76.754	-74.6717
									14C-EC	46.2383	9.12917			14C-EC	76.8348	-74.674
									14C-EC	46.2383	9.12917			14C-EC	66.3264	-86.0341
									14C-EC	46.2794	8.99694			14C-EC	66.3563	-86.0375
									14C-EC	46.2794	8.99694			14C-EC	32.4422	-89.6
									14C-EC	46.2794	8.99694			14C-EC	72.1559	-67.7443
									14C-EC	46.2383	9.12917			14C-EC	45.352	-82.865
									14C-EC	46.2383	9.12917			14C-EC	32.395	-90.1618
									14C-EC	46.2383	9.12917			14C-EC	62.9536	-84.1253
									14C-EC	46.2383	9.12917			14C-EC	46.5174	-81.6167
									14C-EC	46.2383	9.12917			14C-EC	38.923	-81.1185
									14C-EC	46.2383	9.12917			14C-EC	66.4635	-83.1109
									14C-EC	42.3775	8.53056			14C-EC	59.2814	-88.0015
									14C-EC	42.3775	8.53056			14C-EC	45.3594	-89.1371
									14C-EC	42.3775	8.53056			14C-EC	32.4781	-89.4289
									14C-EC	46.9511	7.44083			14C-EC	66.5731	-82.6463
									14C-EC	46.9511	7.44083			14C-EC	54.0902	-79.1066
									14C-EC	46.9511	7.44083			14C-EC	32.4441	-89.5663
									14C-EC	30.5	114.35			14C-EC	39.5714	-88.2483
									14C-EC	30.5	114.35			14C-EC	51.0247	-75.6058
									14C-EC	30.5	114.35			14C-EC	42.3594	-91.5892
									14C-EC	30.5	114.35			14C-EC	47.4838	-91.6279
									14C-EC	30.5	114.35			14C-EC	39.9575	-90.467
									14C-EC	30.5	114.35			14C-EC	61.8758	-81.7185
									14C-EC	30.5	114.35			14C-EC	74.4995	-76.5738
									14C-EC	30.5	114.35			14C-EC	37.3751	-84.0963
									14C-EC	30.5	114.35			14C-EC	37.1739	-84.4086
									14C-EC	30.5	114.35			14C-EC	41.8101	-85.2746
									14C-EC	30.5	114.35			14C-EC	62.4336	-82.5206
									14C-EC	30.5	114.35			14C-EC	56.0703	-83.5785
									14C-EC	38.188	120.741			14C-EC	47.7536	-89.9577
									14C-EC	38.188	120.741			14C-EC	45.3402	-89.2066
									14C-EC	38.188	120.741			14C-EC	58.9048	-87.263
									14C-EC	38.188	120.741			14C-EC	59.6069	-89.1741
									14C-EC	51.971	4.927			14C-EC	42.2675	-92.8863
									14C-EC	51.971	4.927			14C-EC	61.9405	-81.5029
									14C-EC	51.971	4.927			14C-EC	55.9219	-93.143
									14C-EC	51.971	4.927			14C-EC	66.7884	-85.5472
									14C-EC	51.971	4.927			14C-EC	62.7364	-72.9014
									14C-EC	51.971	4.927			14C-EC	33.3251	-86.8186
									14C-EC	51.971	4.927			14C-EC	42.2642	-92.8267
									14C-EC	51.971	4.927			14C-EC	47.1389	-93.2911
									14C-EC	51.971	4.927			14C-EC	39.9502	-90.3848
									14C-EC	51.971	4.927			14C-EC	61.1345	-88.0555
									14C-EC	51.971	4.927			14C-EC	39.8652	-89.4377
									14C-EC	51.971	4.927			14C-EC	61.9406	-81.8022
									14C-EC	29.68	121.617			14C-EC	62.7103	-72.6224
									14C-EC	29.68	121.617			14C-EC	47.5896	-91.043
									14C-EC	29.68	121.617			14C-EC	65.3027	-88.8201
									14C-EC	-18.1403	179.37			14C-EC	47.0546	-82.501
									14C-EC	-18.1064	178.476			14C-EC	74.7356	-76.506
									14C-EC	-18.1064	178.476			14C-EC	45.0988	-92.332
									14C-EC	-18.1064	178.476			14C-EC	66.5073	-81.6548
									14C-EC	-18.1403	179.37			14C-EC	60.2501	-69.8196
									14C-EC	-18.1403	179.37			14C-EC	53.8417	-78.7046
									14C-EC	-18.1403	179.37			14C-EC	59.3855	-88.6444
									14C-EC	-18.1403	179.37			14C-EC	59.6568	-89.1836
									14C-EC	46.2383	9.12917			14C-EC	62.8279	-82.4681
									14C-EC	46.2383	9.12917			14C-EC	32.402	-89.9581
									14C-EC	46.2383	9.12917			14C-EC	75.5269	-76.3385
									14C-EC	46.2383	9.12917			14C-EC	51.9312	-82.1097
									14C-EC	46.2794	8.99694			14C-EC	37.6033	-83.755
									14C-EC	46.2794	8.99694			14C-EC	38.7258	-81.3758
									14C-EC	46.2794	8.99694			14C-EC	39.9566	-90.6266
									14C-EC	46.2794	8.99694			14C-EC	52.1174	-73.1239
									14C-EC	78.9	11.8667			14C-EC	65.4867	-71.7905
									14C-EC	78.9	11.8667			14C-EC	65.488	-71.763
									14C-EC	78.9	11.8667			14C-EC	69.1317	-75.1407
									14C-EC	78.9	11.8667			14C-EC	59.8057	-89.9753
									14C-EC	78.9	11.8667			14C-EC	32.5042	-91.8655
									14C-EC	78.9	11.8667			14C-EC	47.3353	-85.6332
									14C-EC	78.9	11.8667			14C-EC	47.0734	-93.4506
									14C-EC	78.9	11.8667			14C-EC	32.4265	-89.7241
									14C-EC	78.9	11.8667			14C-EC	41.5756	-85.6919
									14C-EC	78.9	11.8667			14C-EC	56.8697	-82.2407
									14C-EC	78.9	11.8667			14C-EC	39.418	-88.7284
									14C-EC	78.9	11.8667			14C-EC	32.4634	-91.4492
									14C-EC	78.9	11.8667			14C-EC	46.3612	-99.3864
									14C-EC	-18.1403	179.37			14C-EC	32.8501	-88.1318
									14C-EC	-18.1064	178.476			14C-EC	47.0387	-76.3683
									14C-EC	7.3	73.3			14C-EC	33.2805	-86.9333
									14C-EC	7.3	73.3			14C-EC	69.695	-72.9687
									14C-EC	7.3	73.3			14C-EC	65.826	-87.756
									14C-EC	7.3	73.3			14C-EC	39.9302	-90.4836
									14C-EC	7.3	73.3			14C-EC	66.7868	-85.0551
									14C-EC	7.3	73.3			14C-EC	41.6253	-78.3192
									14C-EC	7.3	73.3			14C-EC	45.0515	-91.5149
									14C-EC	7.3	73.3			14C-EC	41.2899	-97.9846
									14C-EC	7.3	73.3			14C-EC	38.6975	-81.5049
									14C-EC	7.3	73.3			14C-EC	32.4299	-89.6516
									14C-EC	7.3	73.3			14C-EC	41.3249	-98.0223
									14C-EC	7.3	73.3			14C-EC	47.5923	-90.7018
									14C-EC	18.35	73.75			14C-EC	45.1273	-91.2455
									14C-EC	18.35	73.75			14C-EC	63.7145	-70.0785
									14C-EC	18.35	73.75			14C-EC	39.8315	-90.3823
									14C-EC	18.35	73.75			14C-EC	45.0715	-92.1304
									14C-EC	18.35	73.75			14C-EC	66.6216	-85.6571
									14C-EC	18.35	73.75			14C-EC	39.8165	-89.7476
									14C-EC	18.35	73.75			14C-EC	62.4614	-82.626
									14C-EC	18.35	73.75			14C-EC	49.9203	-93.4812
									14C-EC	18.35	73.75			14C-EC	45.0496	-91.5262
									14C-EC	18.35	73.75			14C-EC	40.3162	-86.5505
									14C-EC	18.35	73.75			14C-EC	57.6687	-83.4886
									14C-EC	18.35	73.75			14C-EC	55.9753	-83.1988
									14C-EC	6.78	73.18			14C-EC	56.7454	-82.133
									14C-EC	6.78	73.18			14C-EC	33.4482	-86.5256
									14C-EC	6.78	73.18			14C-EC	47.1092	-82.5647
									14C-EC	6.78	73.18			14C-EC	66.0177	-83.7999
									14C-EC	6.78	73.18			14C-EC	66.2403	-86.818
									14C-EC	6.78	73.18			14C-EC	64.3991	-89.266
									14C-EC	6.78	73.18			14C-EC	32.3913	-90.393
									14C-EC	6.78	73.18			14C-EC	54.558	-90.2743
									14C-EC	6.78	73.18			14C-EC	47.719	-88.9731
									14C-EC	18.35	73.75			14C-EC	41.8708	-85.2442
									14C-EC	18.35	73.75			14C-EC	62.9029	-84.1743
									14C-EC	18.35	73.75			14C-EC	45.3389	-94.507
									14C-EC	33.17	126.1			14C-EC	47.7251	-89.2647
									14C-EC	33.17	126.1			14C-EC	53.9152	-79.7452
									14C-EC	33.17	126.1			14C-EC	42.2529	-92.5845
									14C-EC	33.17	126.1			14C-EC	32.4338	-89.6811
									14C-EC	33.17	126.1			14C-EC	66.6696	-85.5238
									14C-EC	33.17	126.1			14C-EC	47.0917	-82.782
									14C-EC	33.17	126.1			14C-EC	59.8664	-69.2243
									14C-EC	33.17	126.1			14C-EC	47.1278	-93.3546
									14C-EC	33.17	126.1			14C-EC	66.7849	-85.7137
									14C-EC	33.17	126.1			14C-EC	52.3133	-72.8572
									14C-EC	33.17	126.1			14C-EC	45.1872	-90.373
									14C-EC	33.17	126.1			14C-EC	32.9905	-87.7243
									14C-EC	33.17	126.1			14C-EC	39.557	-88.387
									14C-EC	33.17	126.1			14C-EC	39.9908	-89.5664
									14C-EC	33.17	126.1			14C-EC	67.9504	-72.3583
									14C-EC	33.17	126.1			14C-EC	69.9155	-73.9696
									14C-EC	33.17	126.1			14C-EC	62.0976	-72.0853
									14C-EC	33.17	126.1			14C-EC	50.8627	-75.0007
									14C-EC	33.17	126.1			14C-EC	42.2892	-92.2597
									14C-EC	33.17	126.1			14C-EC	51.2469	-79.78
									14C-EC	33.17	126.1			14C-EC	51.9762	-82.2937
									14C-EC	30.76	90.98			14C-EC	47.0596	-76.3448
									14C-EC	29.63	91.01			14C-EC	47.2368	-92.7045
									14C-EC	28.16	85.98			14C-EC	41.2936	-97.9895
									14C-EC	27.48	83.28			14C-EC	47.6818	-98.8366
									14C-EC	30.76	90.98			14C-EC	52.4659	-75.3813
									14C-EC	30.76	90.98			14C-EC	45.8984	-82.1972
									14C-EC	30.76	90.98			14C-EC	45.0819	-92.3461
									14C-EC	28.18	83.98			14C-EC	40.6103	-85.8382
									14C-EC	27.7	85.4			14C-EC	47.0571	-93.3174
									14C-EC	27.7	85.4			14C-EC	42.4193	-91.2782
									14C-EC	28.11	85.3			14C-EC	54.8486	-90.8426
									14C-EC	29.7	83.98			14C-EC	42.3009	-93.0968
									14C-EC	28.11	85.3			14C-EC	65.6408	-73.7717
									14C-EC	28.16	85.98			14C-EC	65.5318	-73.6501
									14C-EC	28.76	83.71			14C-EC	60.8693	-87.6711
									14C-EC	27.48	83.28			14C-EC	40.2896	-86.5581
									14C-EC	28.16	85.98			14C-EC	33.6037	-86.1919
									14C-EC	27.48	83.28			14C-EC	39.5051	-88.6072
									14C-EC	27.48	83.28			14C-EC	42.2805	-92.4612
									14C-EC	28.18	83.98			14C-EC	66.5334	-81.6711
									14C-EC	29.63	91.01			14C-EC	66.2406	-83.1652
									14C-EC	29.63	91.01			14C-EC	56.6814	-82.068
									14C-EC	28.76	83.71			14C-EC	51.8828	-81.9452
									14C-EC	28.18	83.98			14C-EC	40.7228	-85.5441
									14C-EC	29.63	91.01			14C-EC	45.4149	-82.8051
									14C-EC	28.11	85.3			14C-EC	33.4087	-86.6142
									14C-EC	27.7	85.4			14C-EC	39.4611	-88.4904
									14C-EC	27.7	85.4			14C-EC	42.2923	-92.2228
									14C-EC	28.87	83.73			14C-EC	46.1023	-99.0712
									14C-EC	28.87	83.73			14C-EC	60.8662	-87.6021
									14C-EC	28.87	83.73			14C-EC	42.4037	-91.2938
									14C-EC	28.87	83.73			14C-EC	62.9401	-84.0609
									14C-EC	28.87	83.73			14C-EC	40.7604	-85.3572
									14C-EC	28.87	83.73			14C-EC	50.8651	-75.0927
									14C-EC	28.87	83.73			14C-EC	65.4245	-73.5372
									14C-EC	28.87	83.73			14C-EC	73.2867	-74.3139
									14C-EC	28.87	83.73			14C-EC	37.0183	-84.7244
									14C-EC	28.87	83.73			14C-EC	47.6462	-90.7698
									14C-EC	28.87	83.73			14C-EC	41.5129	-85.8593
									14C-EC	28.87	83.73			14C-EC	36.8398	-84.8939
									14C-EC	39.9744	116.371			14C-EC	45.0657	-91.4407
									14C-EC	39.9744	116.371			14C-EC	32.5019	-89.3094
									14C-EC	39.9744	116.371			14C-EC	32.8445	-88.1486
									14C-EC	39.9744	116.371			14C-EC	62.5286	-82.9075
									14C-EC	39.9744	116.371			14C-EC	68.1593	-73.3787
									14C-EC	39.9744	116.371			14C-EC	65.2945	-89.3931
									14C-EC	39.9744	116.371			14C-EC	62.8087	-73.6319
									14C-EC	39.9744	116.371			14C-EC	65.5309	-66.3962
									14C-EC	39.9744	116.371			14C-EC	70.6939	-73.1364
									14C-EC	39.9744	116.371			14C-EC	64.091	-81.3397
									14C-EC	39.9744	116.371			14C-EC	64.3379	-67.9315
									14C-EC	39.9744	116.371			14C-EC	75.8503	-69.296
									14C-EC	39.9744	116.371			14C-EC	69.5581	-74.3602
									14C-EC	39.9744	116.371			14C-EC	69.2386	-71.2355
									14C-EC	39.9744	116.371			14C-EC	71.5156	-65.2317
									14C-EC	39.9744	116.371			14C-EC	64.0712	-80.9904
									14C-EC	39.9744	116.371			14C-EC	66.5603	-81.3208
									14C-EC	39.9744	116.371			14C-EC	66.7624	-81.506
									14C-EC	39.9744	116.371			14C-EC	74.6704	-69.5099
									14C-EC	39.9744	116.371			14C-EC	70.7812	-73.1142
									14C-EC	39.9744	116.371			14C-EC	66.5572	-81.4146
									14C-EC	39.9744	116.371			14C-EC	66.7836	-81.518
									14C-EC	39.9744	116.371			14C-EC	64.0736	-80.9066
									14C-EC	39.9744	116.371			14C-EC	66.5968	-81.6761
									14C-EC	39.9744	116.371			14C-EC	66.4688	-81.5684
									14C-EC	39.9744	116.371			14C-EC	69.2346	-75.2563
									14C-EC	39.9744	116.371			14C-EC	75.0582	-75.7449
									14C-EC	39.9911	116.347			14C-EC	66.2968	-83.299
									14C-EC	39.9911	116.347			14C-EC	64.099	-81.167
									14C-EC	39.9911	116.347			14C-EC	76.7219	-73.9236
									14C-EC	39.9911	116.347			14C-EC	70.6538	-66.3823
									14C-EC	39.9911	116.347			14C-EC	66.4771	-69.9654
									14C-EC	39.9911	116.347			14C-EC	44.7445	-96.8812
									14C-EC	39.9911	116.347			14C-EC	74.1539	-66.7237
									14C-EC	39.9911	116.347			14C-EC	71.3579	-73.4949
									14C-EC	39.9911	116.347			14C-EC	71.4943	-66.3661
									14C-EC	39.9911	116.347			14C-EC	71.5357	-67.7088
									14C-EC	39.9911	116.347			14C-EC	74.4303	-65.8994
									14C-EC	39.9911	116.347			14C-EC	71.473	-65.2532
									14C-EC	39.9911	116.347			14C-EC	75.8245	-70.8705
									14C-EC	39.9911	116.347			14C-EC	74.1176	-68.5831
									14C-EC	41.39	2.11611			14C-EC	74.1482	-66.8353
									14C-EC	41.39	2.11611			14C-EC	72.3395	-65.9618
									14C-EC	41.39	2.11611			14C-EC	74.3745	-68.6546
									14C-EC	41.39	2.11611			14C-EC	72.5844	-66.2432
									14C-EC	41.39	2.11611			14C-EC	75.7117	-69.8663
									14C-EC	41.39	2.11611			14C-EC	72.0329	-64.8371
									14C-EC	41.39	2.11611			14C-EC	68.5692	-72.5223
									14C-EC	41.39	2.11611			14C-EC	76.6697	-70.1585
									14C-EC	41.39	2.11611			14C-EC	74.6757	-68.9663
									14C-EC	41.39	2.11611			14C-EC	76.3566	-73.0219
									14C-EC	41.39	2.11611			14C-EC	65.3742	-70.2896
									14C-EC	41.39	2.11611			14C-EC	77.2583	-72.497
									14C-EC	41.39	2.11611			14C-EC	76.3273	-69.5861
									14C-EC	41.7794	2.35806			14C-EC	72.4126	-66.5927
									14C-EC	41.7794	2.35806			14C-EC	74.6604	-67.7352
									14C-EC	41.7794	2.35806			14C-EC	74.117	-66.2336
									14C-EC	41.7794	2.35806			14C-EC	76.3809	-71.0255
									14C-EC	41.7794	2.35806			14C-EC	75.5611	-69.3565
									14C-EC	41.7794	2.35806			14C-EC	73.9997	-68.2729
									14C-EC	41.7794	2.35806			14C-EC	68.5487	-72.4787
									14C-EC	41.7794	2.35806			14C-EC	72.6358	-66.7807
									14C-EC	55.9167	21.0667			14C-EC	72.9413	-66.8467
									14C-EC	55.9167	21.0667			14C-EC	73.4996	-66.0793
									14C-EC	55.9167	21.0667			14C-EC	75.1987	-66.0563
									14C-EC	55.9167	21.0667			14C-EC	73.9445	-65.9075
									14C-EC	55.9167	21.0667			14C-EC	66.4033	-70.1901
									14C-EC	46.2383	9.12917			14C-EC	77.3161	-72.9533
									14C-EC	46.2383	9.12917			14C-EC	64.7349	-68.6486
									14C-EC	46.2383	9.12917			14C-EC	76.2276	-74.0545
									14C-EC	46.2383	9.12917			14C-EC	70.1205	-72.1616
									14C-EC	39.99	116.32			14C-EC	44.9843	-86.8768
									14C-EC	39.99	116.32			14C-EC	73.8475	-67.8871
									14C-EC	39.99	116.32			14C-EC	57.2827	-100.134
									14C-EC	39.99	116.32			14C-EC	55.7025	-101.654
									14C-EC	39.99	116.32			14C-EC	46.701	-83.219
									14C-EC	39.99	116.32			14C-EC	64.4403	-65.7265
									14C-EC	39.99	116.32			14C-EC	75.4346	-72.0073
									14C-EC	39.99	116.32			14C-EC	76.2118	-70.9579
									14C-EC	39.99	116.32			14C-EC	72.3365	-65.7404
									14C-EC	39.99	116.32			14C-EC	74.6061	-76.5542
									14C-EC	39.99	116.32			14C-EC	76.8835	-71.7121
									14C-EC	39.99	116.32			14C-EC	74.7997	-74.018
									14C-EC	39.99	116.32			14C-EC	71.0958	-66.1192
									14C-EC	39.99	116.32			14C-EC	75.6855	-69.09
									14C-EC	39.99	116.32			14C-EC	72.0345	-65.1797
									14C-EC	39.99	116.32			14C-EC	74.3463	-66.7574
									14C-EC	39.99	116.32			14C-EC	70.2801	-65.4427
									14C-EC	39.99	116.32			14C-EC	70.0779	-71.5629
									14C-EC	39.99	116.32			14C-EC	74.296	-68.7264
									14C-EC	39.99	116.32			14C-EC	65.0994	-66.5159
									14C-EC	48.1411	17.1158			14C-EC	72.2613	-66.4161
									14C-EC	48.1411	17.1158			14C-EC	44.9922	-86.738
									14C-EC	48.1411	17.1158			14C-EC	74.7969	-73.4187
									14C-EC	48.1411	17.1158			14C-EC	70.8861	-66.3807
									14C-EC	48.1411	17.1158			14C-EC	72.7235	-65.6283
									14C-EC	48.1411	17.1158			14C-EC	69.1976	-71.9231
									14C-EC	48.1411	17.1158			14C-EC	49.5979	-94.1417
									14C-EC	48.1411	17.1158			14C-EC	74.7999	-69.7429
									14C-EC	48.1411	17.1158			14C-EC	70.9545	-71.7932
									14C-EC	48.1411	17.1158			14C-EC	65.8576	-82.68
									14C-EC	48.1411	17.1158			14C-EC	74.2159	-66.1184
									14C-EC	48.1411	17.1158			14C-EC	69.9249	-66.0934
									14C-EC	48.1411	17.1158			14C-EC	71.4606	-74.2986
									14C-EC	48.1411	17.1158			14C-EC	69.0456	-75.6655
									14C-EC	48.1411	17.1158			14C-EC	72.7062	-65.9709
									14C-EC	48.1411	17.1158			14C-EC	54.7521	-85.3774
									14C-EC	45.45	9.18972			14C-EC	74.6753	-74.259
									14C-EC	45.4667	8.9975			14C-EC	74.2464	-74.4391
									14C-EC	45.45	9.18972			14C-EC	66.3365	-70.4774
									14C-EC	45.4667	8.9975			14C-EC	77.0767	-74.7896
									14C-EC	35.77	139.6			14C-EC	69.654	-64.9107
									14C-EC	35.77	139.6			14C-EC	63.9118	-68.0701
									14C-EC	35.77	139.6			14C-EC	55.8963	-92.4883
									14C-EC	35.77	139.6			14C-EC	46.3762	-87.4384
									14C-EC	35.77	139.6			14C-OC	63.3343	-24.8291
									14C-EC	35.77	139.6			14C-OC	59.6754	-25.6374
									14C-EC	35.77	139.6			14C-OC	63.2691	-24.949
									14C-EC	35.77	139.6			14C-OC	63.347	-24.8272
									14C-EC	35.77	139.6			14C-OC	59.683	-25.6423
									14C-EC	35.77	139.6			14C-OC	63.2851	-24.9429
									14C-EC	35.77	139.6			14C-OC	60.6278	-28.4977
									14C-EC	35.77	139.6			14C-OC	60.0495	-28.5889
									14C-EC	37.75	118.983			14C-OC	60.539	-28.5337
									14C-EC	37.75	118.983			14C-OC	63.6568	-43.8427
									14C-EC	37.7659	-122.399			14C-OC	77.8712	-29.8314
									14C-EC	38.3109	-122.296			14C-OC	63.4874	-43.5534
									14C-EC	37.9604	-122.357			14C-OC	-24.6176	37.6914
									14C-EC	83.2	-62.5			14C-OC	-27.0112	36.5368
									14C-EC	49.27	-122.51			14C-OC	-24.6581	37.7158
									14C-EC	38.0063	-121.642			14C-OC	63.4889	-43.5573
									14C-EC	-23.5607	-46.731			14C-OC	62.0562	40.9703
									14C-EC	19.3188	-99.1847			14C-OC	59.4608	-25.4776
									14C-EC	-22.8666	-43.2167			14C-OC	62.0687	40.763
									14C-EC	30.619	-96.3362			14C-OC	63.4847	-43.5505
									14C-EC	29.9045	-95.9534			14C-OC	63.7066	-43.9304
									14C-EC	30.2074	-98.768			14C-OC	58.8082	-38.3297
									14C-EC	42.9877	-93.905			14C-OC	-31.6134	39.2316
									14C-EC	43.737	-79.4799			14C-OC	-31.5697	39.7393
									14C-EC	19.4333	-99.1333			14C-OC	-31.6227	39.1717
									14C-EC	40.2471	-111.65			14C-OC	78.9881	-27.3628
									14C-EC	29.43	-98.4912			14C-OC	79.557	-27.0556
									14C-EC	23.5511	-46.6333			14C-OC	79.9909	-26.8725
									14C-EC	-16.4041	-71.5333			14C-OC	63.5021	-43.582
									14C-EC	41.4008	-78.8439			14C-OC	63.4071	-43.4013
									14C-EC	39.0253	-76.9239			14C-OC	63.552	-43.6655
									14C-EC	38.75	-76.9167			14C-OC	63.4376	-43.4637
									14C-EC	40.4458	-79.9272			14C-OC	63.3272	-43.2397
									14C-EC	41.8294	-71.4175			14C-OC	63.4383	-43.4641
									14C-EC	32.25	-110.79			14C-OC	-31.5403	39.544
									14C-EC	38.9559	-90.2664			14C-OC	-28.3535	40.4468
									14C-EC	-16.2646	-48.8294			14C-OC	-28.4337	40.3817
									14C-EC	21.3354	-101.688			14C-OC	-28.8218	40.1252
									14C-EC	19.627	-99.1832			14C-OC	-28.1141	40.4889
									14C-EC	31.0823	-85.4694			14C-OC	-29.0198	40.0574
									14C-EC	28.3804	-82.5406			14C-OC	-25.4203	38.7244
									14C-EC	-16.4	-71.5333			14C-OC	-25.275	38.7801
									14C-EC	38.3134	-122.383			14C-OC	-24.9282	38.918
									14C-EC	-27.1534	-50.5257			14C-OC	-25.4638	38.6067
									14C-EC	39.4762	-77.2512			14C-OC	-24.8162	39.0142
									14C-EC	51	15			14C-OC	60.5514	-32.4204
									14C-EC	61.5272	105.318			14C-OC	60.3753	-30.0355
									14C-EC	55.46	26.01			14C-OC	-25.5864	38.7622
									14C-EC	51.5	-0.116667			14C-OC	-25.448	38.8218
									14C-EC	55.46	26.01			14C-OC	-25.0586	38.9596
									14C-EC	40.4636	-3.74917			14C-OC	-25.5955	38.6453
									14C-EC	40.4636	-3.74917			14C-OC	-24.9165	39.0483
									14C-EC	78.9	11.9			14C-OC	60.5087	-32.3847
									14C-EC	47.6027	3.9077			14C-OC	69.6464	-20.047
									14C-EC	68.36	19.05			14C-OC	76.3755	-28.4231
									14C-EC	68.36	19.05			14C-OC	74.5013	-28.8671
									14C-EC	71.4	128.5			14C-OC	63.4139	-31.6989
									14C-EC	79.28	101.64			14C-OC	54.0521	38.2569
									14C-EC	56.49	84.95			14C-OC	-31.9583	41.7356
									14C-EC	48.8564	2.35194			14C-OC	-31.1342	42.4119
									14C-EC	51.1656	10.4514			14C-OC	-31.3016	42.238
									14C-EC	56.0177	8.52803			14C-OC	-29.9106	42.9601
									14C-EC	56.4937	10.0441			14C-OC	-29.9889	42.9246
									14C-EC	52.4478	52.4478			14C-OC	-30.3334	42.7773
									14C-EC	49.4864	8.22326			14C-OC	-29.7177	42.9766
									14C-EC	47.9541	6.74252			14C-OC	-30.4875	42.7138
									14C-EC	52.2598	4.98341			14C-OC	-28.9625	43.0867
									14C-EC	53.2108	-8.73141			14C-OC	-27.7068	42.6777
									14C-EC	47.13	7.58			14C-OC	-32.4318	40.1973
									14C-EC	48.5667	7.75			14C-OC	-30.7933	39.977
									14C-EC	51.5	-0.116667			14C-OC	-28.6364	41.0472
									14C-EC	50.1981	9.09885			14C-OC	-28.7172	41.0062
									14C-EC	47.0929	2.38184			14C-OC	-29.1036	40.6841
									14C-EC	78.9	11.9			14C-OC	-28.3941	41.0457
									14C-EC	48.5667	7.75			14C-OC	-29.2868	40.5822
									14C-EC	22.12	114.08			14C-OC	-28.1924	43.0963
									14C-EC	36	120.3			14C-OC	-32.1003	41.5941
									14C-EC	39.1	117.2			14C-OC	-31.9519	41.7876
									14C-EC	34.2	108.9			14C-OC	-31.1014	42.4874
									14C-EC	38.3	109.8			14C-OC	-29.9428	43.0747
									14C-EC	29.5	106.5			14C-OC	-30.017	43.0442
									14C-EC	23.1	113.2			14C-OC	-30.3352	42.9087
									14C-EC	22.2	114.1			14C-OC	-29.7637	43.0999
									14C-EC	30.2	120.1			14C-OC	-30.4802	42.839
									14C-EC	31.2	121.4			14C-OC	-28.3532	42.1551
									14C-EC	30.5	114.2			14C-OC	-32.4059	40.3258
									14C-EC	24.4	118.1			14C-OC	-31.6799	40.1537
									14C-EC	39.9	116.4			14C-OC	-29.0007	41.6024
									14C-EC	43.9	125.3			14C-OC	-29.0579	41.5748
									14C-EC	38.3	101.1			14C-OC	-29.3872	41.2852
									14C-EC	43.9	125.3			14C-OC	-28.8061	41.5996
									14C-EC	38.3	101.1			14C-OC	-29.5308	41.2025
									14C-EC	36	120.3			14C-OC	64.8648	42.381
									14C-EC	39.1	117.2			14C-OC	78.5644	-25.958
									14C-EC	39.9	116.4			14C-OC	77.4577	-26.3635
									14C-EC	34.2	108.9			14C-OC	72.4658	-28.5913
									14C-OC	40.45	-4.37			14C-OC	62.4989	-32.7072
									14C-OC	40.45	-4.37			14C-OC	71.4309	-29.0458
									14C-OC	40.45	-4.37			14C-OC	66.7476	-31.3776
									14C-OC	40.45	-4.37			14C-OC	78.621	-21.3896
									14C-OC	34.2	108.9			14C-OC	60.3443	48.8663
									14C-OC	34.2	108.9			14C-OC	63.9062	41.641
									14C-OC	34.2	108.9			14C-OC	78.6454	-21.3846
									14C-OC	34.2	108.9			14C-OC	54.3139	40.3114
									14C-OC	34.2	108.9			14C-OC	79.2745	-23.603
									14C-OC	46.15	8.93389			14C-OC	74.5821	-23.0765
									14C-OC	34.2	108.9			14C-OC	60.6976	-32.5353
									14C-OC	46.15	8.93389			14C-OC	60.6577	-32.4501
									14C-OC	34.2	108.9			14C-OC	60.673	-32.4687
									14C-OC	46.15	8.93389			14C-OC	63.8354	-31.932
									14C-OC	34.2	108.9			14C-OC	63.8396	-31.7108
									14C-OC	46.15	8.93389			14C-OC	63.8158	-31.7703
									14C-OC	34.2	108.9			14C-OC	71.9818	-30.5901
									14C-OC	34.2	108.9			14C-OC	71.9547	-30.4805
									14C-OC	34.2	108.9			14C-OC	71.9541	-30.4966
									14C-OC	34.2	108.9			14C-OC	63.8034	-32
									14C-OC	39.98	116.39			14C-OC	63.7819	-31.7669
									14C-OC	39.98	116.39			14C-OC	63.7686	-31.8274
									14C-OC	39.98	116.39			14C-OC	67.4561	-32.2311
									14C-OC	40.17	117.05			14C-OC	67.5601	-32.1396
									14C-OC	40.17	117.05			14C-OC	67.5129	-32.1415
									14C-OC	40.17	117.05			14C-OC	67.2301	-32.266
									14C-OC	26.45	80.33			14C-OC	67.2941	-32.1504
									14C-OC	26.4499	80.3319			14C-OC	67.2597	-32.1464
									14C-OC	26.4499	80.3319			14C-OC	57.2967	49.1164
[truncated: 15,048 more rows]

## Sheet: Fig.3
Fig.3a		Contributions to PM2.5-world (%)																									Fig.3b		Contributions to PM2.5-Asia (%)
		CC	CC_sd	BB	BB_sd	VE	VE_sd	LFF	LFF_sd	IOC	IOC_sd	NS	NS_sd	BP	BP_sd	WM	WM_sd	NEE	NEE_sd	LE	LE_sd	VF	VF_sd	WI	WI_sd				CC	CC_sd	BB	BB_sd	VE	VE_sd	LFF	LFF_sd	IOC	IOC_sd	NS	NS_sd	BP	BP_sd	WM	WM_sd	NEE	NEE_sd	LE	LE_sd	VF
	EC	0.866988	0.0507289	2.17254	0.0863435	2.22855	0.0941577	0	0	0	0	0	0	0	0	0	0	0	0	0	0	0	0	0	0			EC	0.977821	0.623267	1.29262	0.822753	2.71585	1.72815	0	0	0	0	0	0	0	0	0	0	0	0	0	0	0
	OC	6.037	1.05859	9.735	1.27731	0	0	3.962	0.69468	0	0	0	0	4.172	0.547417	0	0	0	0	0	0	0	0	0	0			OC	6.88649	6.15383	8.44002	7.52264	0	0	3.97493	3.55203	0	0	0	0	3.61715	3.22399	0	0	0	0	0	0	0
	NH4+	0.189178	0.0112577	1.08764	0.0612474	2.59322	0.128569	0	0	0	0	0	0	0	0	0.0947414	0.00548446	0	0	1.05817	0.0545021	2.1408	0.110416	0	0			NH4+	0.199866	0.125332	1.14909	0.720234	2.73974	1.71567	0	0	0	0	0	0	0	0	0.100094	0.0627521	0	0	1.11796	0.700258	2.26176
	NO3-	3.43206	0.301538	1.71484	0.153151	5.1317	0.450529	0	0	0	0	0	0	1.84853	0.164414	0	0	0	0	0	0	0	0	0	0			NO3-	3.82488	2.65972	1.46774	1.02107	5.38334	3.74337	0	0	0	0	0	0	1.78519	1.24172	0	0	0	0	0	0	0
	SO42-	4.19323	0.367122	1.50119	0.135099	3.62681	0.322922	0	0	3.28226	0.294159	2.7649	0.249101	0	0	0	0	0	0	0	0	0	0	0	0			SO42-	3.88926	2.05875	1.33303	0.707005	4.65559	2.46771	0	0	3.93771	2.08777	2.90937	1.54553	0	0	0	0	0	0	0	0	0
	Cu	0.0418172	0.00259334	0.0400213	0.00258643	0.0350526	0.00209247	0	0	0	0	0.0327158	0.00197694	0	0	0	0	0.0806157	0.00324953	0	0	0	0	0	0			Cu	0.045595	0.0811791	0.0513595	0.0914234	0.0483268	0.0860246	0	0	0	0	0.0254851	0.0453982	0	0	0	0	0.101824	0.181157	0	0	0
	Fe	0.364256	0.0200651	0.482801	0.0180256	0.328755	0.0186558	0	0	0	0	0.222611	0.0155056	0	0	0	0	0.25724	0.0168132	0	0	0	0	0	0			Fe	0.366505	0.205271	0.823689	0.542961	0.119917	0.081262	0	0	0	0	0.124643	0.0847229	0	0	0	0	0.0919974	0.0628546	0	0	0
	Nd	0.000110167	7.12119e-06	0	0	4.78791e-05	5.27001e-06	0	0	0	0	8.76995e-05	7.05674e-06	0	0	0	0	0.000119109	7.08829e-06	0	0	0	0	3.70075e-05	3.58411e-06			Nd	6.67541e-05	2.49191e-05	0	0	7.17993e-05	2.64097e-05	0	0	0	0	0.000120925	4.34199e-05	0	0	0	0	0.000189017	6.55385e-05	0	0	0
	Pb	0.0302402	0.0011938	0	0	0.0342918	0.00125161	0	0	0	0	0.0160457	0.000795472	0	0	0	0	0.0301195	0.00110594	0	0	0	0	0.0162176	0.000897202			Pb	0.0416621	0.0318001	0	0	0.0346634	0.0331257	0	0	0	0	0.016109	0.0154034	0	0	0	0	0.0331899	0.0317049	0	0	0
	Si	1.21537	0.0582083	0.764085	0.060268	0	0	0	0	0	0	1.99487	0.0778139	0	0	0	0	0	0	0	0	0	0	0	0			Si	1.2765	0.943543	0.80252	0.839489	0	0	0	0	0	0	2.09521	2.18702	0	0	0	0	0	0	0	0	0
	Sr	0.00214617	5.36369e-05	0	0	0.00227197	0.000135065	0	0	0	0	0.00297072	0.000132705	0	0	0	0	0.00520454	0.000150507	0	0	0	0	0	0			Sr	0.00143709	0.00149878	0	0	0.00431183	0.00604052	0	0	0	0	0.00359974	0.0050423	0	0	0	0	0.00426632	0.00597581	0	0	0
	Zn	0.153648	0.00705771	0.020227	0.00198042	0.0470102	0.00367306	0	0	0	0	0.0476252	0.00364426	0	0	0	0	0.151868	0.0062366	0	0	0	0	0.0338527	0.00302908			Zn	0.0961007	0.09881	0.0252292	0.0351559	0.101077	0.140289	0	0	0	0	0.0200339	0.0279281	0	0	0	0	0.268284	0.371626	0	0	0
Fig.3c		Contributions to PM2.5-the Americas (%)																									Fig.3d		Contributions to PM2.5-Europe (%)
		CC	CC_sd	BB	BB_sd	VE	VE_sd	LFF	LFF_sd	IOC	IOC_sd	NS	NS_sd	BP	BP_sd	WM	WM_sd	NEE	NEE_sd	LE	LE_sd	VF	VF_sd	WI	WI_sd				CC	CC_sd	BB	BB_sd	VE	VE_sd	LFF	LFF_sd	IOC	IOC_sd	NS	NS_sd	BP	BP_sd	WM	WM_sd	NEE	NEE_sd	LE	LE_sd	VF
	EC	1.10641	0.347004	6.11843	1.70994	1.27723	0.395028	0	0	0	0	0	0	0	0	0	0	0	0	0	0	0	0	0	0			EC	0.386896	0.332697	5.05639	4.30034	0.741279	0.637686	0	0	0	0	0	0	0	0	0	0	0	0	0	0	0
	OC	4.714	2.06956	11.599	5.83821	0	0	6.891	3.64327	0	0	0	0	4.971	2.50209	0	0	0	0	0	0	0	0	0	0			OC	1.754	0.791305	18.283	7.17372	0	0	8.78	3.96205	0	0	0	0	7.836	3.07445	0	0	0	0	0	0	0
	NH4+	0	0	0	0	0	0	0	0	0	0	0	0	0	0	0	0	0	0	0	0	0	0	0	0			NH4+	0	0	0	0	0	0	0	0	0	0	0	0	0	0	0	0	0	0	0	0	0
	NO3-	0.968301	0.925978	1.85804	1.77609	2.7263	2.60635	0	0	0	0	0	0	1.02495	0.981006	0	0	0	0	0	0	0	0	0	0			NO3-	0	0	0	0	0	0	0	0	0	0	0	0	0	0	0	0	0	0	0	0	0
	SO42-	3.95566	2.63569	1.86588	1.24586	0.952832	0.637479	0	0	0.953254	0.638183	2.20386	1.4704	0	0	0	0	0	0	0	0	0	0	0	0			SO42-	1.98439	0.976162	1.56517	0.7618	2.12394	1.06452	0	0	1.95163	0.945915	3.16783	1.55485	0	0	0	0	0	0	0	0	0
	Cu	0.0431909	0.083627	0.0404013	0.0782963	0.0199742	0.0386552	0	0	0	0	0.0331719	0.0642593	0	0	0	0	0.0425406	0.082244	0	0	0	0	0	0			Cu	0.0201331	0.0197018	0.0146712	0.0143811	0.0169835	0.0166326	0	0	0	0	0.0222742	0.0217325	0	0	0	0	0.041674	0.0406399	0	0	0
	Fe	0.489757	0.198905	0.378391	0.209902	0.746642	0.415176	0	0	0	0	0.360471	0.201793	0	0	0	0	0.517762	0.288909	0	0	0	0	0	0			Fe	0.640957	0.47505	0.0883481	0.123558	0.362054	0.414006	0	0	0	0	0.303155	0.361505	0	0	0	0	0.337802	0.384928	0	0	0
	Nd	0.000164938	7.49589e-05	0	0	9.22423e-05	4.42533e-05	0	0	0	0	7.48799e-05	3.63611e-05	0	0	0	0	3.91968e-05	1.87939e-05	0	0	0	0	3.06959e-05	1.48829e-05			Nd	0.000172016	8.02235e-05	0	0	1.39317e-05	8.0545e-06	0	0	0	0	5.73246e-05	2.83552e-05	0	0	0	0	6.94049e-05	3.38426e-05	0	0	0
	Pb	0.0298077	0.0269657	0	0	0.0414471	0.0516914	0	0	0	0	0.0142566	0.0178522	0	0	0	0	0.0398158	0.0496527	0	0	0	0	0.020954	0.0262675			Pb	0.00756547	0.00568494	0	0	0.0174869	0.0183415	0	0	0	0	0.014363	0.0151115	0	0	0	0	0.0145648	0.0153068	0	0	0
	Si	0	0	0	0	0	0	0	0	0	0	0	0	0	0	0	0	0	0	0	0	0	0	0	0			Si	0	0	0	0	0	0	0	0	0	0	0	0	0	0	0	0	0	0	0	0	0
	Sr	0.00113408	0.000345362	0	0	9.91025e-05	3.60557e-05	0	0	0	0	0.000912311	0.000321036	0	0	0	0	0.00398512	0.00135101	0	0	0	0	0	0			Sr	0.00204423	0.000680513	0	0	0.00202337	0.000818862	0	0	0	0	0.00221916	0.000891217	0	0	0	0	0.0026453	0.00105823	0	0	0
	Zn	0.232159	0.112435	0.0131154	0.00876827	0.015766	0.0105009	0	0	0	0	0.0121314	0.00809502	0	0	0	0	0.078666	0.0509998	0	0	0	0	0.0204821	0.0136354			Zn	0.0542009	0.0254187	0.0107476	0.00573007	0.0142394	0.00769611	0	0	0	0	0.0472067	0.0240836	0	0	0	0	0.0316101	0.0160517	0	0	0
[truncated: 3 more columns]

## Sheet: Fig.4
	Fig.4a	Year	PM concentrations in SSP1-1.9-America	PM concentrations in SSP1-2.6-America	SD of PM concentrations in SSP1-1.9-America	SD of PM concentrations in SSP1-2.6-America
		2020	10.9652	10.9652	0.241457	0.241457
		2025	9.47444	9.68841	0.217593	0.218789
		2030	8.52897	8.85988	0.19264	0.193983
		2035	7.78789	7.67582	0.170849	0.172304
		2040	7.01671	7.18133	0.163692	0.166572
		2045	6.56117	6.84366	0.161272	0.163204
		2050	6.24879	6.5722	0.159324	0.161782
		2055	6.01795	6.35048	0.157259	0.158507
		2060	5.84195	6.17394	0.156972	0.158454
		2065	5.68854	6.02951	0.156547	0.158347
		2070	5.58784	5.91264	0.15669	0.15778
		2075	5.51297	5.80293	0.156145	0.15719
		2080	5.46187	5.70997	0.155937	0.156098
		2085	5.4278	5.62095	0.155342	0.156408
		2090	5.40664	5.5563	0.155153	0.156677
		2095	5.39397	5.45301	0.155044	0.156189
		2100	5.38351	5.4259	0.158319	0.155967
	Fig.4b	Year	PM concentrations in SSP1-1.9-Asia	PM concentrations in SSP1-2.6-Asia	SD of PM concentrations in SSP1-1.9-Asia	SD of PM concentrations in SSP1-2.6-Asia
		2020	31.1592	31.1592	2.9013	2.9013
		2025	29.5891	30.6262	2.5861	2.6942
		2030	25.5778	27.5785	2.2682	2.4477
		2035	21.8906	23.8096	2.0434	2.1883
		2040	19.8065	21.4747	1.9463	2.0412
		2045	18.4395	19.8245	1.8926	1.9532
		2050	17.3595	18.5851	1.8578	1.8987
		2055	16.5598	17.6473	1.8424	1.8672
		2060	15.9777	16.8566	1.8331	1.8476
		2065	15.4816	16.3104	1.8225	1.8334
		2070	15.1196	15.8129	1.8141	1.8282
		2075	14.8213	15.5041	1.8171	1.8243
		2080	14.5595	15.1862	1.8142	1.8293
		2085	14.3379	14.8831	1.8137	1.8133
		2090	14.157	14.6359	1.8123	1.8141
		2095	14.0164	14.36	1.8112	1.8147
		2100	13.9055	14.1819	1.8207	1.8232

## Sheet: Fig. S2
Supplementary Fig. 2a	Type	Mass concentrations (%)			Supplementary Fig. 2b	Isotope Type	Counts of PM's isotope data
	OC	22.92				13C-EC	550
	EC	4.99				13C-OC	410
	NH4+	7.57				13C-others	5219
	NO3-	12.46				14C-EC	796
	SO42-	16.72				14C-OC	675
	Fe	1.53				14C-others	2315
	Cu	0.27				N-NH4+	2579
	Zn	0.54				N-NO3-	3468
	Pb	0.14				N-others	3910
	Nd	0.000168				S-SO42-	3050
	Sr	0.02				S-others	169
	Si	4.7				O	638
	others	11.25				Si	330
						Fe	298
						Ni	51
						Cu	179
						Zn	291
						Sr	604
						Nd	188
						Hf	25
						Pb	1487
						Hg	530
Supplementary Fig. 2c	Isotope Type	Counts of source's isotope data			Supplementary Fig. 2d	Sources Type	Counts of source's isotope data
	13C-EC	371				CC	751
	13C-OC	57				BB	1790
	13C-others	503				VE	766
	14C	71				NS	994
	N-NH4+	556				LFF&IOC	109
	N-NO3-	561				MicP	137
	N-others	36				WM	181
	S	743				OE	289
	O	186				NEE	257
	Si	96				LE	49
	Fe	243				VF	141
	Ni	20				WI	60
	Cu	212				other	1533
	Zn	304
	Sr	527
	Nd	225
	Hf	29
	Pb	1363
	Hg	950

## Sheet: Fig.S3
	Isotopes	Source A1 (n)	Source isotopic value2 (Mean±SD)	Source B1 (n)	Source isotopic value2 (Mean±SD)	p-value	Statistical3	Test type
	fM-14C-EC	BB (3)	1.13 ± 0.09	CC (5)	0.03 ± 0.04	0.0357701	*	Mann-Whitney test
	fM-14C-EC	BB (3)	1.13 ± 0.09	VE (12)	0.24 ± 0.27	0.01154	*	Mann-Whitney test
	fM-14C-EC	BB (3)	1.13 ± 0.09	NS (6)	0.62 ± 0.09	0.00147479	**	Unpaired Student t-test
	fM-14C-EC	CC (5)	0.03 ± 0.04	VE (12)	0.24 ± 0.27	0.0818029		Mann-Whitney test
	fM-14C-EC	CC (5)	0.03 ± 0.04	NS (6)	0.62 ± 0.09	0.00796941	**	Mann-Whitney test
	fM-14C-EC	VE (12)	0.24 ± 0.27	NS (6)	0.62 ± 0.09	0.0169268	*	Mann-Whitney test
	fM-14C-OC	BB (7)	1.20 ± 0.10	CC (3)	0.01 ± 0.00	< 0.0001	****	Welch's t-test
	fM-14C-OC	BB (7)	1.20 ± 0.10	VE (12)	0.09 ± 0.17	0.000452525	***	Mann-Whitney test
	fM-14C-OC	BB (7)	1.20 ± 0.10	NS (7)	0.82 ± 0.47	0.0298421	*	Mann-Whitney test
	fM-14C-OC	CC (3)	0.01 ± 0.00	VE (12)	0.09 ± 0.17	0.279016		Mann-Whitney test
	fM-14C-OC	CC (3)	0.01 ± 0.00	NS (7)	0.82 ± 0.47	0.0226545	*	Mann-Whitney test
	fM-14C-OC	VE (12)	0.09 ± 0.17	NS (7)	0.82 ± 0.47	0.00113855	**	Mann-Whitney test
	δ18O	BB (50)	16.91 ± 4.85	NS (98)	-0.40 ± 13.91	< 0.0001	****	Mann-Whitney test
	δ18O	BB (50)	16.91 ± 4.85	IOC (21)	18.26 ± 4.99	0.0382151	*	Mann-Whitney test
	δ18O	NS (98)	-0.40 ± 13.91	IOC (21)	18.26 ± 4.99	< 0.0001	****	Mann-Whitney test
	δ202Hg	BB (107)	-2.70 ± 0.72	CC (13)	-1.09 ± 0.97	< 0.0001	****	Mann-Whitney test
	δ202Hg	BB (107)	-2.70 ± 0.72	NS (32)	-1.02 ± 0.48	< 0.0001	****	Mann-Whitney test
	δ202Hg	BB (107)	-2.70 ± 0.72	OR (10)	-1.15 ± 0.66	< 0.0001	****	Mann-Whitney test
	δ202Hg	CC (13)	-1.09 ± 0.97	NS (32)	-1.02 ± 0.48	0.805021		Welch's t-test
	δ202Hg	CC (13)	-1.09 ± 0.97	OR (10)	-1.15 ± 0.66	0.853614		Unpaired Student t-test
	δ202Hg	NS (32)	-1.02 ± 0.48	OR (10)	-1.15 ± 0.66	0.563561		Unpaired Student t-test
	1. Sources types (abbreviations): Biomass Burning (BB), Coal Combustion (CC), Vehicle Exhausts (VE), Natural Soil (NS), Industrial Oil Combustion (IOC), Ore-related Emissions (OE)
	2. All results are in ‰ except for fM-14C-EC and fM-14C-OC
	3. Significance code: '****' < 0.0001, '***' < 0.001, '**' < 0.01, '*' < 0.05

## Sheet: Fig. S4
Supplementary Fig. 4a		δ13C-EC-BBC3 linear regression-Latitude						Supplementary Fig. 4b		δ13C-EC-BBC3 linear regression-Longitude						Supplementary Fig. 4c		δ13C-EC-BBC4 linear regression-Latitude
	Method	Slope	Intercept	R2	P values	n			Method	Slope	Intercept	R2	P values	n			Method	Slope	Intercept	R2	P values	n
	the least squares estimation	0.290219	-37.3242	0.0417476	0.0786856	75			the least squares estimation	-0.0289507	-24.1866	0.00331916	0.645888	66			the least squares estimation	-0.138492	-10.6692	0.0183673	0.444734	34
	TheilSen estimator	0.244435	-35.8434	NA	NA	75			TheilSen estimator	-0.0346263	-23.6636	NA	NA	66			TheilSen estimator	-0.209454	-8.05537	NA	NA	34
Supplementary Fig. 4d		δ13C-EC-BBC4 linear regression-Longitude						Supplementary Fig. 4e		δ13C-EC-CC linear regression-Latitude						Supplementary Fig. 4f		δ13C-EC-CC linear regression-Longitude
	Method	Slope	Intercept	R2	P values	n			Method	Slope	Intercept	R2	P values	n			Method	Slope	Intercept	R2	P values	n
	the least squares estimation	-0.0355908	-11.108	0.00248313	0.786514	32			the least squares estimation	-0.0854979	-20.9205	0.0602969	0.168386	33			the least squares estimation	0.109107	-36.3269	0.120222	0.0518767	32
	TheilSen estimator	-0.0201663	-12.458	NA	NA	32			TheilSen estimator	-0.0977874	-20.445	NA	NA	33			TheilSen estimator	0.122935	-37.7928	NA	NA	32
Supplementary Fig. 4g		207Pb/206Pb-VEgasoline linear regression-Latitude						Supplementary Fig. 4h		207Pb/206Pb-VEgasoline linear regression-Longitude						Supplementary Fig. 4i		δ87Sr-NS linear regression-Longitude
	Method	Slope	Intercept	R2	P values	n			Method	Slope	Intercept	R2	P values	n			Method	Slope	Intercept	R2	P values	n
	the least squares estimation	0.000654214	0.857107	0.0351162	0.266733	37			the least squares estimation	0.000484649	0.818088	0.0464327	0.165216	43			the least squares estimation	-0.0203212	22.3029	4.65742e-05	0.95945	58
	TheilSen estimator	0.000443283	0.859965	NA	NA	37			TheilSen estimator	0.000494496	0.814505	NA	NA	43			TheilSen estimator	-0.0191899	20.9226	NA	NA	58
Supplementary Fig. 4j		δ87Sr-NS linear regression-Longitude						Supplementary Fig. 4e		δ15N-NH3-VF linear regression-Latitude
	Method	Slope	Intercept	R2	P values	n			Method	Slope	Intercept	R2	P values	n
	the least squares estimation	0.499661	-33.65	0.0184709	0.296315	61			the least squares estimation	-0.174184	-23.3894	0.00331224	0.497853	141
	TheilSen estimator	0.200837	-1.81174	NA	NA	61			TheilSen estimator	-0.306891	-18.2372	NA	NA	141

## Sheet: Fig. S5
Supplementary Fig. 5a	δ13C-EC linear regression-the least squares estimation							Supplementary Fig. 5b	δ13C-EC one-dimensional moving subset window analysis-the least squares estimation						Supplementary Fig. 5i	δ56Fe linear regression-the least squares estimation							Supplementary Fig. 5j	δ56Fe one-dimensional moving subset window analysis-the least squares estimation						Supplementary Fig. 5q	δ144Nd linear regression-the least squares estimation							Supplementary Fig. 5r	δ144Nd one-dimensional moving subset window analysis-the least squares estimation
	Breakpoint	Slope	Intercept	R2	P values	n			Year Range	Slope	P values	n				Breakpoint	Slope	Intercept	R2	P values	n			Year Range	Slope	P values	n				Breakpoint	Slope	Intercept	R2	P values	n			Year Range	Slope	P values	n
		0.225129	-476.571	0.0939124	0.000285048	136			2001-2005	-0.0743781	0.514168	90					-0.114355	229.929	0.145832	1.1573e-10	266			2001-2005	0	NA	0					0.00375472	-6.31951	0.00257511	0.527932	157			2001-2005	0.0673706	0.0397307	27
	2008.53								2002-2006	0.019375	0.915704	75				2020.28								2002-2006	0	NA	0				2017.63								2002-2006	-0.0307567	0.423166	21
		-0.808079	1598.95	0.0383834	0.0100037	172			2003-2007	0.019375	0.915704	75					0.845284	-1708.81	0.0185815	0.464658	31			2003-2007	0	NA	0					0.18626	-374.466	0.0915954	0.254551	16			2003-2007	-0.241563	0.234392	13
	2011.47								2004-2008	0.365908	0.000326538	161												2004-2008	-0.0458632	0.323679	29												2004-2008	-0.0459447	0.103274	36
		0.243174	-515.206	0.0333784	0.00925616	202			2005-2009	0.0643917	0.61544	226												2005-2009	-2.9137	0.000645437	27												2005-2009	-0.0237653	0.257623	47
	2016.95								2006-2010	-0.262185	0.13358	218												2006-2010	-0.0633233	0.18311	45												2006-2010	0.0452521	0.0480438	67
		-0.717449	1422.83	0.399232	8.01812e-05	33			2007-2011	-0.629958	0.000205605	218												2007-2011	-0.00943228	0.677851	128												2007-2011	0.0425481	0.0488241	67
									2008-2012	-0.527974	1.86818e-11	262												2008-2012	0.000430378	0.980974	170												2008-2012	0.0306915	0.0876372	70
									2009-2013	-0.174228	0.00451966	195												2009-2013	-0.0970285	0.0226307	163												2009-2013	0.0233062	0.466481	47
									2010-2014	0.407652	0.00188287	179												2010-2014	-0.0473335	0.0807552	209												2010-2014	0.0359168	0.390346	36
									2011-2015	0.255316	0.0243612	192												2011-2015	-0.0669404	0.0234414	191												2011-2015	0.00209568	0.974452	44
									2012-2016	0.250677	0.00832553	197												2012-2016	-0.245113	3.49783e-08	136												2012-2016	-0.0020536	0.985166	40
									2013-2017	0.118348	0.309366	161												2013-2017	-0.326721	7.12443e-05	94												2013-2017	-0.108228	0.0942463	59
									2014-2018	0.0886571	0.353203	118												2014-2018	-0.454771	2.18068e-05	74												2014-2018	-0.108228	0.0942463	59
									2015-2019	0.105877	0.396729	50												2015-2019	-23.4291	0.0754239	28												2015-2019	-0.108228	0.0942463	59
									2016-2020	-0.600154	2.74167e-05	42												2016-2020	-23.4291	0.0754239	28												2016-2020	0.259013	0.000151534	35
									2017-2021	-0.746598	0.000954901	29												2017-2021	0.845284	0.464658	31
Supplementary Fig. 5c	δ13C-OC linear regression-the least squares estimation							Supplementary Fig. 5d	δ13C-OC one-dimensional moving subset window analysis-the least squares estimation						Supplementary Fig. 5k	δ65Cu linear regression-the least squares estimation							Supplementary Fig. 5l	δ65Cu one-dimensional moving subset window analysis-the least squares estimation						Supplementary Fig. 5s	δ202Hg linear regression-the least squares estimation							Supplementary Fig. 5t	δ202Hg one-dimensional moving subset window analysis-the least squares estimation
	Breakpoint	Slope	Intercept	R2	P values	n			Year Range	Slope	P values	n				Breakpoint	Slope	Intercept	R2	P values	n			Year Range	Slope	P values	n				Breakpoint	Slope	Intercept	R2	P values	n			Year Range	Slope	P values	n
		3.03568	-6102.08	0.201606	0.0145535	29			2001-2005	0.589214	0.000149444	83					0.0600192	-120.575	0.121194	4.30692e-05	133			2001-2005	0.0667071	0.3272	67					-0.106031	212.56	0.0917044	0.117257	28			2001-2005	0	NA	0
	2002.32								2002-2006	0.164276	0.415906	62				2011.35								2002-2006	0.0432075	0.472838	68				2014.02								2002-2006	0	NA	0
		0.440563	-907.803	0.0514894	0.0926119	56			2003-2007	0.155368	0.303697	70					-0.123575	248.707	0.125109	0.000199654	105			2003-2007	0.0432453	0.312965	74					0.020338	-41.9395	0.00274598	0.627762	88			2003-2007	0	NA	0
	2006.68								2004-2008	-0.474354	0.00768616	141				2017.94								2004-2008	0.115407	0.15297	39												2004-2008	0	NA	0
		0.100792	-228.072	0.0409462	6.65e-05	383			2005-2009	-0.151511	0.416144	204					0.139883	-282.913	0.0238167	0.180211	77			2005-2009	0.00797165	0.942578	30												2005-2009	0	NA	0
									2006-2010	0.536169	0.011475	207												2006-2010	0.0540466	0.296231	50												2006-2010	-0.171928	0.00348005	8
									2007-2011	0.797056	1.77358e-05	212												2007-2011	0.0851091	0.0130748	88												2007-2011	-0.106476	0.211035	13
									2008-2012	0.464572	0.00147558	211												2008-2012	0.0403425	0.423116	91												2008-2012	-0.00766867	0.924821	17
									2009-2013	0.0990506	0.261134	124												2009-2013	-0.0270885	0.440378	107												2009-2013	-0.0589811	0.51441	25
									2010-2014	-0.195677	0.0923362	98												2010-2014	-0.0273985	0.307732	116												2010-2014	-0.122939	0.0463694	45
									2011-2015	-0.0761139	0.588314	98												2011-2015	-0.162645	2.84918e-05	106												2011-2015	-0.0897974	0.213996	48
									2012-2016	0.1128	0.396448	106												2012-2016	-0.0656196	0.288207	69												2012-2016	0.049689	0.441714	55
									2013-2017	-0.00604719	0.964018	103												2013-2017	-0.12824	0.0833511	62												2013-2017	0.143144	0.00913582	67
									2014-2018	0.0781364	0.536696	94												2014-2018	-0.0424345	0.626794	51												2014-2018	0.0176329	0.675038	87
									2015-2019	0.0954925	0.598012	56												2015-2019	0.129964	0.0966774	49												2015-2019	-0.116898	0.0836296	69
									2016-2020	0.0739704	0.66727	56												2016-2020	0.013277	0.844997	80												2016-2020	-0.247901	0.00913358	60
									2017-2021	-0.111664	0.499284	57												2017-2021	0.108018	0.143105	85												2017-2021	-0.365554	0.0204791	48
									2018-2022	-0.00624251	0.975875	53												2018-2022	0.139883	0.180211	77												2018-2022	0.121694	0.702411	31
Supplementary Fig. 5e	δ30Si linear regression-the least squares estimation							Supplementary Fig. 5f	δ30Si one-dimensional moving subset window analysis-the least squares estimation						Supplementary Fig. 5m	δ66Zn linear regression-the least squares estimation							Supplementary Fig. 5n	δ66Zn one-dimensional moving subset window analysis-the least squares estimation
	Breakpoint	Slope	Intercept	R2	P values	n			Year Range	Slope	P values	n				Breakpoint	Slope	Intercept	R2	P values	n			Year Range	Slope	P values	n
		0.464234	-930.904	0.127481	0.00804146	54			2003-2007	0.464234	0.00804146	54					0.175123	-351.389	0.524117	2.82992e-09	50			2001-2005	-0.357743	0.112486	36
	2004.5								2004-2008	0	NA	0				2010.03								2002-2006	0.199514	5.6032e-09	48
		0.279583	-563.743	0.370309	1.04e-13	122			2005-2009	0	NA	0					-0.434452	873.863	0.444323	6.66797e-11	75			2003-2007	2.39875	0.44483	12
	2016.01								2006-2010	0	NA	0				2012.44								2004-2008	2.39875	0.44483	12
		-0.12108	243.999	0.0202295	0.387734	39			2007-2011	0	NA	0					0.345896	-696.561	0.114021	0.000375217	107			2005-2009	-0.00923373	0.90405	14
									2008-2012	0	NA	0				2015.01								2006-2010	0.00549636	0.819642	41
									2009-2013	-0.192469	0.233964	92					-0.0171218	34.9139	0.00666388	0.538791	59			2007-2011	-0.322857	6.47213e-05	63
									2010-2014	-0.192469	0.233964	92												2008-2012	-0.345173	8.14209e-09	77
									2011-2015	0.279583	1.0446e-13	122												2009-2013	-0.11759	3.05086e-07	168
									2012-2016	0.210967	1.49554e-16	145												2010-2014	-0.0618082	0.00652956	181
									2013-2017	0.159925	2.30124e-13	161												2011-2015	0.115455	3.85231e-07	199
									2014-2018	-0.134144	0.0115605	69												2012-2016	0.172826	2.85497e-10	175
																								2013-2017	0.172985	1.30739e-07	161
																								2014-2018	-0.165035	0.018787	70
																								2015-2019	-0.458182	9.83172e-05	55
																								2016-2020	-1.0077	4.06524e-05	10
																								2017-2021	0	NA	0
Supplementary Fig. 5g	δ34S-SO42- linear regression-the least squares estimation							Supplementary Fig. 5h	δ34S-SO42- one-dimensional moving subset window analysis-the least squares estimation						Supplementary Fig. 5o	δ87Sr linear regression-the least squares estimation							Supplementary Fig. 5p	δ87Sr one-dimensional moving subset window analysis-the least squares estimation
	Breakpoint	Slope	Intercept	R2	P values	n			Year Range	Slope	P values	n				Breakpoint	Slope	Intercept	R2	P values	n			Year Range	Slope	P values	n
		-0.105919	218.458	0.0363103	2.16315e-09	971			2001-2005	-0.230263	0.060904	361					-1.60552	3235.64	0.330755	4.61708e-09	88			2001-2005	-1.46324	8.98901e-10	101
	2014.9								2002-2006	-0.694888	2.57722e-05	302				2005.72								2002-2006	-1.19399	3.51555e-12	148
		7.11655	-14334.1	0.124319	5.16074e-06	159			2003-2007	-0.725727	0.000481356	254					1.3672	-2726.63	0.181299	2.91284e-07	135			2003-2007	-0.262968	0.315833	127
	2015.91								2004-2008	0.349034	2.4259e-05	203				2010.7								2004-2008	1.69817	5.25333e-12	160
		-5.74723	11598.1	0.152671	1.37434e-08	197			2005-2009	0.114545	0.184167	168					-0.881203	1795.13	0.144798	8.17185e-14	358			2005-2009	1.1807	7.45129e-09	169
	2017.05								2006-2010	-1.31017	9.00817e-14	111												2006-2010	2.99827	5.23731e-12	125
		-0.825887	1671.49	0.116745	8.02333e-16	525			2007-2011	-0.922363	6.17258e-05	115												2007-2011	5.98316	8.92661e-06	61
									2008-2012	-0.158137	0.168153	159												2008-2012	3.59471	0.000914242	64
									2009-2013	0.770723	1.03007e-12	408												2009-2013	1.3938	0.247775	39
									2010-2014	0.399611	1.25587e-06	543												2010-2014	-8.12653	5.59138e-06	31
									2011-2015	1.44815	1.71595e-23	687												2011-2015	-3.65946	3.74131e-13	138
									2012-2016	1.36161	1.68016e-26	812												2012-2016	-1.10172	0.00130549	165
									2013-2017	0.154378	0.0972273	965												2013-2017	-0.0981754	0.689829	188
									2014-2018	-0.237662	0.0637625	784												2014-2018	-0.0345617	0.828345	204
									2015-2019	-1.36754	6.28275e-32	787												2015-2019	0.251804	0.0415568	232
									2016-2020	-1.47686	1.93693e-37	677												2016-2020	-0.497702	0.0011606	204
									2017-2021	-0.797889	2.22932e-17	558												2017-2021	-0.844234	4.02514e-05	185

## Sheet: Fig. S6
Supplementary Fig. 6a	207Pb/206Pb linear regression-the least squares estimation-Asia						Supplementary Fig. 6b	207Pb/206Pb one-dimensional moving subset window analysis-the least squares estimation-Asia
	Breakpoint	Slope	Intercept	R2	P values	n		Year Range	Slope	P values	n
		-0.00341213	7.70368	0.181061	0.00230363	48		2001-2005	-0.000990132	0.446889	40
	2007.77							2002-2006	-0.00230987	0.0499284	45
		0.00118588	-1.52749	0.0713936	0.00115855	147		2003-2007	-0.00550428	0.00109449	35
	2018.56							2004-2008	-0.00383099	0.00382612	35
		-0.00764904	16.3067	0.103157	0.00495978	74		2005-2009	-0.00412095	0.0720776	26
								2006-2010	-0.00242675	0.13638	31
								2007-2011	0.00403149	0.00283718	42
								2008-2012	0.00294157	0.0625081	48
								2009-2013	0.00471039	0.0897954	42
								2010-2014	0.00170244	0.37339	49
								2011-2015	0.000164184	0.890499	60
								2012-2016	0.000554662	0.67371	56
								2013-2017	-0.000125979	0.90078	83
								2014-2018	0.00128103	0.196455	96
								2015-2019	-0.000521704	0.534973	107
								2016-2020	-0.00405102	3.82223e-06	136
								2017-2021	-0.0040079	0.000103094	123
								2018-2022	-0.00674345	5.90972e-05	89
Supplementary Fig. 6c	207Pb/206Pb linear regression-the least squares estimation-America						Supplementary Fig. 6d	207Pb/206Pb one-dimensional moving subset window analysis-the least squares estimation-America
	Breakpoint	Slope	Intercept	R2	P values	n		Year Range	Slope	P values	n
		0.00721464	-13.617	0.197038	0.0649909	18		2001-2005	0.00665205	0.0633302	19
	2005.89							2002-2006	-0.00230394	0.51536	26
		-0.122309	246.194	0.0592994	0.561139	8		2003-2007	-0.00579788	0.318329	23
	2006.12							2004-2008	-0.0122908	0.0596578	22
		0.00114518	-1.4694	0.0290507	0.257426	46		2005-2009	-0.00573567	0.216911	20
								2006-2010	0.000521411	0.864981	20
								2007-2011	-0.000664648	0.8832	15
								2008-2012	0.0115473	0.136917	16
								2009-2013	0.00508345	0.206997	21
								2010-2014	0.00759074	0.057151	21
								2011-2015	0.00423003	0.27685	19
								2012-2016	-0.00915578	0.0403985	16
								2013-2017	-0.00401007	0.435851	15
								2014-2018	-0.00642161	0.32593	14
								2015-2019	-0.000381224	0.950291	15
								2016-2020	0.0108589	0.203083	12
								2017-2021	0.00559203	0.470661	12
								2018-2022	0.00638469	0.439772	10
Supplementary Fig. 6e	207Pb/206Pb linear regression-the least squares estimation-Europe						Supplementary Fig. 6f	207Pb/206Pb one-dimensional moving subset window analysis-the least squares estimation-Europe
	Breakpoint	Slope	Intercept	R2	P values	n		Year Range	Slope	P values	n
		0.000449419	-0.0332917	0.0105444	0.65782	21		2001-2005	-0.00195669	0.287857	14
	2009.56							2002-2006	-0.000216651	0.892228	16
		-0.00329172	7.48487	0.0816918	0.22186	20		2003-2007	-0.000511986	0.745231	17
	2012.75							2004-2008	0.000643536	0.785908	12
		0.00167191	-2.5042	0.0659895	0.205218	26		2005-2009	0.00187309	0.479204	10
	2018.54							2006-2010	0.000212125	0.904353	21
		-0.0041311	9.20788	0.181753	0.146315	13		2007-2011	-0.000525293	0.837431	20
								2008-2012	-0.00419704	0.0946197	22
								2009-2013	-0.0031346	0.0284942	27
								2010-2014	-0.000642652	0.577973	29
								2011-2015	0.00128143	0.39634	21
								2012-2016	0.00106142	0.479309	22
								2013-2017	0.000682747	0.698503	22
								2014-2018	0.00102908	0.532429	23
								2015-2019	0.000661242	0.664514	24
								2016-2020	-0.00141121	0.394193	22
								2017-2021	-0.00329616	0.0655791	21
								2018-2022	-0.0051063	0.0264586	17

## Sheet: Fig.S7
Supplementary Fig. 7a	δ13C-EC linear regression-TheilSen estimator							Supplementary Fig. 7b	δ13C-OC linear regression-TheilSen estimator							Supplementary Fig. 7c	δ15N-NH4+ linear regression-TheilSen estimator							Supplementary Fig. 7d	δ15N-NO3- linear regression-TheilSen estimator
	Breakpoint	Slope	Intercept	R2	P values	n			Breakpoint	Slope	Intercept	R2	P values	n			Breakpoint	Slope	Intercept	R2	P values	n			Breakpoint	Slope	Intercept	R2	P values	n
		0.195495	-417.179	NA	NA	136				2.39111	-4812.3	NA	NA	29				-2.46044	4953.33	NA	NA	286				0.523928	-1051.67	NA	NA	2396
	2008.53								2002.32								2013.09								2018.02
		-0.208579	394.283	NA	NA	172				0.661891	-1351.32	NA	NA	56				2.55211	-5136.31	NA	NA	1845				-0.954935	1932.88	NA	NA	1001
	2011.47								2006.68								2019.68
		0.22551	-479.577	NA	NA	202				0.0767465	-179.57	NA	NA	383				-12.398	25057.8	NA	NA	360
	2016.95
		-0.737024	1462.21	NA	NA	33
Supplementary Fig. 7e	δ34S-SO42- linear regression-TheilSen estimator							Supplementary Fig. 7f	fM-14C-EC linear regression-TheilSen estimator							Supplementary Fig. 7g	fM-14C-OC linear regression-TheilSen estimator							Supplementary Fig. 7h	δ30Si linear regression-TheilSen estimator
	Breakpoint	Slope	Intercept	R2	P values	n			Breakpoint	Slope	Intercept	R2	P values	n			Breakpoint	Slope	Intercept	R2	P values	n			Breakpoint	Slope	Intercept	R2	P values	n
		-0.0722261	150.601	NA	NA	971				0.00702916	-13.7344	NA	NA	493				-0.0274217	55.7747	NA	NA	529				0.440161	-882.668	NA	NA	54
	2014.9								2013.88								2015								2004.5
		7.0672	-14234.7	NA	NA	159				-0.00318033	6.8057	NA	NA	303				0.0467914	-93.7651	NA	NA	146				0.268423	-541.226	NA	NA	122
	2015.91																								2016.01
		-5.52342	11146.4	NA	NA	197																				-0.204319	411.889	NA	NA	39
	2017.05
		-0.712443	1442.21	NA	NA	525
Supplementary Fig. 7e	δ56Fe linear regression-TheilSen estimator							Supplementary Fig. 7j	δ65Cu linear regression-TheilSen estimator							Supplementary Fig. 7k	δ87Sr linear regression-TheilSen estimator							Supplementary Fig. 7l	δ144Nd linear regression-TheilSen estimator
	Breakpoint	Slope	Intercept	R2	P values	n			Breakpoint	Slope	Intercept	R2	P values	n			Breakpoint	Slope	Intercept	R2	P values	n			Breakpoint	Slope	Intercept	R2	P values	n
		-0.0242406	48.7727	NA	NA	266				0.0642895	-129.095	NA	NA	133				-1.30593	2634.74	NA	NA	88				0.00639659	-11.6319	NA	NA	157
	2020.28								2011.35								2005.72								2017.63
		0.845284	-1708.81	NA	NA	31				-0.0882542	177.66	NA	NA	105				0.794779	-1578.65	NA	NA	135				0.179003	-359.825	NA	NA	16
									2017.94								2010.7
										0.141993	-287.133	NA	NA	77				-0.249789	520.108	NA	NA	358
Supplementary Fig. 7m	δ66Zn linear regression-TheilSen estimator							Supplementary Fig. 7n	δ202Hg linear regression-TheilSen estimator
	Breakpoint	Slope	Intercept	R2	P values	n			Breakpoint	Slope	Intercept	R2	P values	n
		0.175676	-352.5	NA	NA	50				-0.108732	217.935	NA	NA	28
	2010.03								2014.02
		-0.428497	861.898	NA	NA	75				0.00577449	-12.5025	NA	NA	88
	2012.44
		0.326193	-656.884	NA	NA	107
	2015.01
		-0.00267145	5.74416	NA	NA	59

[truncated: 8 more sheets: Fig. S8, Fig. S9, Fig. S10, Fig. S11, Fig.S12, Fig.S13, Fig.S14, Fig.S15]
